# Supplementary material for: The epigenetic etiology of cardiovascular disease in a longitudinal Swedish twin study
Source: Clin Epigenetics. 2021 Jun 24;13:129. doi: 10.1186/s13148-021-01113-6 (PMC8223329; doi:10.1186/s13148-021-01113-6)
Supplement: Supplementary file 1 — Additional file 1. Supplementary tables. [file 13148_2021_1113_MOESM1_ESM.xlsx]

## Sheet: Suppl1_Repeated_Nums_Measures
Supplementary table 1: Available measurements of DNA methylation and cardiometabolic traits in each IPT in the study population *
	Numbers of measurements
	IPT1	IPT2	IPT3	IPT4	IPT5	IPT6	IPT7	IPT8	IPT9	IPT10
TC	346	396	410		428	340	323	282	251	225
LDL-C	332				428	339	323	282	251	225
HDL-C	334				428	340	323	282	251	225
TG	346	396	410		428	339	323	282	251	225
BMI			327		335	245		242	187	41
SBP	361	404	423	35	434	372	323	287	254	231
DBP	359	402	423	35	434	373	323	287	254	231
DNA Methylation			328		335	247		247	200	42
* IPT: in-person testing; TC: total cholesterol; LDL-C: low density lipoprotein cholesterol; HDL-C: high density lipoprotein cholesterol; TG: triglyceride; BMI: body mass index; SBP: systolic blood pressure; DBP: diastolic blood pressure.

## Sheet: Suppl2_EWAS
Supplementary table 2: CpGs associated with cardiovascular diseases in an EWAS in a Swedish twin population *
CpG sites †	CHR	Position	UCSC Gene	All sample		MZ sample		DZ sample
				Estimate ‡	P value	Estimate ‡	P value	Estimate ‡	P value
Non-stroke CVD
cg01417615	1	52456419	RAB3B	-0.0009	1.48e-05	-0.00148	2.2e-05	-0.000644	0.00835
cg02138358	17	56358318	MPO	-0.0115	7.42e-06	-0.003979	0.379	-0.015223	1.6e-06
cg02268354	16	718175	RHOT2	-0.0008	1.58e-05	-0.000663	0.0495	-0.000896	9.78e-05
cg04482923	17	42264046	TMUB2;C17orf65	-0.0006	1.63e-05	-0.000838	0.000226	-0.000438	0.00933
cg05367173	17	62045564	SCN4A	-0.0105	4.55e-06	-0.010463	0.00663	-0.009927	0.000519
cg07206725	5	133702808	CDKL3	-0.0055	8e-06	-0.003998	0.0654	-0.006409	1.99e-05
cg08550882	11	12308354	MICALCL	0.025	1.03e-05	0.032251	0.00138	0.02052	0.00303
cg09794680	14	24540452	CPNE6	-0.0102	1.03e-05	-0.010929	0.00943	-0.009495	0.000595
cg10935662	3	72307754		0.018	1.49e-05	0.016966	0.0301	0.018945	0.000115
cg11521799	20	2451663	SNRPB	-0.0066	1.05e-06	-0.00805	0.0012	-0.006032	0.000153
cg11762703	17	78929938	RPTOR	0.0248	3.39e-06	0.044394	4.65e-06	0.016196	0.0119
cg16260126	10	4892269		0.0244	1.62e-05	0.028962	0.00476	0.021413	0.00181
cg16315417	1	2187457	SKI	-0.006	2.5e-07	-0.00748	0.00187	-0.005202	3.84e-05
cg20729301	2	233368115		-0.0015	1.42e-05	-0.001347	0.034	-0.001552	0.000347
cg20921874	19	12034925	ZNF700	0.015	9.43e-06	0.013544	0.0232	0.015262	0.000272
cg24111025	6	32819921	TAP1	-0.0201	3.47e-06	-0.016167	0.0504	-0.022376	1.01e-05
cg24610274	1	155107802	RAG1AP1	-0.0037	1.45e-05	-0.005662	0.000354	-0.002702	0.00902
cg25561904	14	104165401	XRCC3;KLC1	0.02	1.46e-05	0.022992	0.00465	0.017279	0.00215
cg27527993	15	74417266		-0.0093	1.51e-05	-0.012792	0.00161	-0.007178	0.00463
cg27585074	19	1947960	CSNK1G2	0.0215	5.59e-06	0.026128	0.00265	0.020099	0.00043
Overall stroke
cg01408932	22	22020236	PPIL2	-0.0068	0.000146	-0.00771	0.013627	-0.00636	0.00358
cg02449762 †	10	5661741		0.0232	0.000154	0.02764	0.014032	0.02018	0.00581
cg05530317 †	5	38445774	EGFLAM	-0.0422	0.000131	-0.02496	0.232709	-0.04676	0.000217
cg05566961	3	128398685		0.0221	4.44e-05	0.02449	0.00914	0.01935	0.00321
cg06151165	20	25062254	VSX1	0.0202	1.47e-05	0.01292	0.107213	0.02272	5.29e-05
cg06889348	1	114895466		0.0209	5.12e-05	0.02218	0.020683	0.02161	0.000425
cg07290552 †	8	79578143	FAM164A	-0.0037	4.43e-05	-0.00483	0.003794	-0.00326	0.00194
cg07897701	7	150549370	ABP1	0.0253	7.02e-05	0.04044	0.000929	0.0206	0.00543
cg10017105	6	31832428	SLC44A4	0.0278	0.000145	0.0245	0.081517	0.02926	0.000609
cg10859726	21	15383750		-0.003	0.000188	-0.00504	0.002844	-0.00173	0.0467
cg11188837 †	X	103268309	H2BFWT;MIR1256	-0.0518	4.3e-05	-0.01336	0.584658	-0.06808	4.11e-06
cg11653466	8	38386235	C8orf86	-0.0242	0.000149	-0.03075	0.0062	-0.02234	0.00326
cg12662929 †	1	160368823		0.0227	7.79e-05	0.01088	0.339175	0.02737	3.32e-05
cg15174294 †	19	21265264	ZNF714	-0.0447	0.000173	-0.0246	0.235487	-0.04799	0.00059
cg17764549 †	7	158287907	PTPRN2	-0.0496	4.39e-05	-0.02132	0.351653	-0.05281	0.000188
cg18146799	19	56826256		-0.0026	9.62e-05	-0.00396	0.002801	-0.00185	0.0127
cg22305209	22	37256352	NCF4	0.0241	6.3e-05	0.00576	0.598871	0.03159	1.11e-05
cg23250494	15	78913474	CHRNA3	-0.013	0.000166	-0.01269	0.050155	-0.01354	0.000808
cg25184724	7	31026679		-0.0177	0.000121	-0.02226	0.008593	-0.01509	0.00505
cg25936482	5	15928686	FBXL7	0.024	0.000176	0.02478	0.047309	0.02412	0.00121
Ischemic stroke
cg01343936	13	24560026		-0.0205	5.4e-05	-0.03471	0.000186	-0.01412	0.0192
cg02330874	10	71339632		0.0524	8.27e-05	0.02953	0.209	0.06217	0.000113
cg02449762 †	10	5661741		0.0268	5.83e-05	0.03191	0.00636	0.02338	0.00407
cg02947021	14	74227042	C14orf43	0.0012	4.69e-05	0.00128	0.0114	0.00112	0.00136
cg03909417	5	34007809	AMACR	-0.0041	3.03e-05	-0.00354	0.033	-0.00425	0.000501
cg04865110	4	6202558	JAKMIP1	-0.0141	8.84e-05	-0.00751	0.247	-0.01662	0.00013
cg05530317 †	5	38445774	EGFLAM	-0.0514	1.78e-05	-0.02143	0.321	-0.06201	1.12e-05
cg07290552 †	8	79578143	FAM164A	-0.004	3.32e-05	-0.00506	0.00368	-0.0036	0.00193
cg10177207	2	220307073	SPEG	-0.004	3.61e-05	-0.00475	0.00389	-0.00348	0.00325
cg10450108	5	140208893	PCDHA6;PCDHA2;PCDHA1;PCDHA5;PCDHA3;PCDHA4	0.0218	3.03e-05	0.01868	0.0477	0.02274	0.000297
cg11188837 †	X	103268309	H2BFWT;MIR1256	-0.0688	5.59e-07	-0.01608	0.524	-0.09423	8.7e-09
cg12662929 †	1	160368823		0.0248	7.55e-05	0.01684	0.156	0.02808	0.000122
cg14201424	4	183063397	MGC45800	0.0082	4.96e-05	0.0148	2.15e-05	0.00481	0.0543
cg15174294 †	19	21265264	ZNF714	-0.0537	3.46e-05	-0.02497	0.246	-0.0619	7.16e-05
cg17764549 †	7	158287907	PTPRN2	-0.0544	3.86e-05	-0.0278	0.242	-0.05747	0.000275
cg20777257	5	173841038		0.0465	4.1e-05	0.06127	0.00391	0.03843	0.00411
cg21094949	5	140202574	PCDHA2;PCDHA1;PCDHA3;PCDHA4;PCDHA5	0.0261	4.68e-06	0.02156	0.0343	0.02796	4.69e-05
cg21210789	8	143545390	BAI1	-0.0222	8.47e-05	-0.01179	0.205	-0.02695	0.000143
cg22941668	5	148810180	MIR145;LOC728264	0.0306	8.02e-05	0.01845	0.177	0.03565	0.000178
cg25889711	10	102473609		-0.0052	5.99e-05	-0.00394	0.0832	-0.00548	0.000415
* CVD, cardiovascular disease; EWAS, epigenome-wide association study; CpG, cytosine 5′ to guanine dinucleotide; CHR, chromosome; MZ, Monozygotic twins; DZ, Dizygotic twins † Overlappinged identified CpG sites found in EWAS studies on both overall-stroke and ischemic stroke. ‡ “Estimate” represents the changes of DNA methylation beta-values comparing having outcomes against not having outcomes, a…

## Sheet: Suppl3_caseonly_onset_nonstrCVD
Supplementary table 3: Associations of DNA methylation of selected CpGs and age onset of non-stroke CVD (case-only analysis) *
	CpG sites ‡	First methylation		Last methylation		Random methylation		Mean methylation
		Estimate †	P value	Estimate †	P value	Estimate †	P value	Estimate †	P value
All sample	cg01417615	397.391	0.039	269.8	0.05	379.51	0.015	405.324	0.011
	cg02138358	-13.267	0.364	7.1	0.559	-5.14	0.703	2.244	0.869
	cg02268354	-63.032	0.733	-113.4	0.421	-144.59	0.397	-368.398	0.029
	cg04482923	-53.285	0.852	196.9	0.345	-91.7	0.724	-82.832	0.746
	cg05367173	-12.964	0.522	-9.9	0.521	-6.22	0.727	-19.192	0.317
	cg07206725	28.071	0.265	28.5	0.138	9.25	0.686	32.276	0.145
	cg08550882	-0.324	0.96	-2.5	0.602	6.56	0.264	0.762	0.9
	cg09794680	16.543	0.339	-4.7	0.723	-6.82	0.656	3.348	0.83
	cg10935662	-2.318	0.802	-1	0.892	-5.55	0.518	-8.796	0.335
	cg11521799	1.687	0.951	29.2	0.161	22.98	0.333	20.455	0.384
	cg11762703	-10.718	0.158	2.3	0.687	4.52	0.493	-0.087	0.989
	cg16260126	0.882	0.895	4.4	0.43	1.78	0.78	1.955	0.758
	cg16315417	18.473	0.539	3	0.913	-14.81	0.631	15.836	0.605
	cg20729301	47.629	0.632	36	0.678	-61.43	0.542	9.88	0.924
	cg20921874	-11.9	0.307	3	0.72	-3.36	0.729	3.086	0.76
	cg24111025	13.039	0.128	1.3	0.867	8.96	0.28	2.325	0.793
	cg24610274	31.67	0.419	28.4	0.356	-8.36	0.822	-2.843	0.933
	cg25561904	-9.022	0.265	-3.2	0.623	-12.79	0.081	-4.758	0.496
	cg27527993	42.137	0.027	28.9	0.032	42.2	0.008	33.11	0.045
	cg27585074	0.08	0.992	1.8	0.764	9.28	0.196	3.322	0.628
MZ	cg01417615	486.94	0.132	393.31	0.069	462.42	0.1	550.482	0.02
	cg02138358	-10.6	0.646	22.05	0.223	-6.21	0.776	8.357	0.686
	cg02268354	-893.81	0.011	-289.44	0.231	-345.65	0.267	-853.054	0.003
	cg04482923	-262.65	0.625	359.88	0.396	-260.27	0.614	57.431	0.91
	cg05367173	-17.47	0.678	-15.09	0.539	-14.45	0.625	-17.166	0.592
	cg07206725	-6.85	0.866	-2.21	0.945	-40.08	0.292	-14.389	0.7
	cg08550882	13.47	0.191	-0.34	0.965	10.5	0.278	1.535	0.877
	cg09794680	-18.63	0.475	-27.16	0.219	-31.69	0.204	-24.476	0.341
	cg10935662	9.61	0.526	0.59	0.957	-1.18	0.931	-4.671	0.781
	cg11521799	-76.39	0.083	49.74	0.123	6.57	0.874	10.236	0.77
	cg11762703	-14.36	0.254	-2.35	0.781	-3.97	0.713	-10.123	0.324
	cg16260126	12.08	0.268	-2.85	0.76	2.15	0.84	-8.233	0.466
	cg16315417	62.69	0.188	54.97	0.295	24.51	0.659	62.185	0.298
	cg20729301	-325.94	0.052	54.91	0.644	-141.12	0.389	-169.449	0.324
	cg20921874	-20.72	0.345	-4.32	0.768	-13.37	0.421	-14.839	0.454
	cg24111025	-4.24	0.743	-3.84	0.768	-3.44	0.79	-16.806	0.235
	cg24610274	105.16	0.088	51.86	0.331	46.99	0.501	28.912	0.601
	cg25561904	-9.25	0.523	-6.49	0.567	-18.79	0.136	-9.255	0.443
	cg27527993	40.72	0.204	31.06	0.133	29.64	0.234	45.338	0.089
	cg27585074	9.89	0.443	-3.86	0.683	15.65	0.214	8.163	0.457
DZ	cg01417615	421.63	0.085	277.55	0.133	410.25	0.033	371.559	0.087
	cg02138358	-16.17	0.395	-3.57	0.826	-10.07	0.573	-2.171	0.905
	cg02268354	207.84	0.342	70.66	0.691	8.37	0.968	-107.686	0.611
	cg04482923	25.17	0.941	215.37	0.377	59.43	0.845	-95.763	0.752
	cg05367173	-9.45	0.689	-7.05	0.731	0.63	0.978	-20.046	0.408
	cg07206725	46.23	0.153	54.72	0.024	47.95	0.104	58.136	0.037
	cg08550882	-7.53	0.359	-3.5	0.577	2.82	0.711	-0.035	0.996
	cg09794680	46.78	0.045	11.03	0.509	18.7	0.356	19.825	0.317
	cg10935662	-8.33	0.488	0.22	0.983	-8.46	0.451	-9.127	0.423
	cg11521799	47.23	0.178	33.4	0.24	47.44	0.11	37.262	0.245
	cg11762703	-10.13	0.291	6.71	0.394	7.71	0.371	6.141	0.471
	cg16260126	-5.82	0.495	5.41	0.451	-2.49	0.762	4.468	0.57
	cg16315417	-14.45	0.715	2.79	0.935	-28.09	0.46	3.221	0.932
	cg20729301	223.25	0.074	56.9	0.663	38.9	0.762	151.477	0.263
	cg20921874	-13.76	0.332	5.79	0.594	0.76	0.951	5.549	0.655
	cg24111025	26.17	0.021	9.13	0.373	23	0.036	15.556	0.17
	cg24610274	-13.43	0.793	20.99	0.584	-33.07	0.462	-23.216	0.592
	cg25561904	-6.15	0.534	-0.25	0.975	-8.78	0.331	-1.847	0.832
	cg27527993	46.5	0.053	24.58	0.167	46.51	0.032	26.783	0.21
	cg27585074	-1.41	0.886	5.39	0.473	9.63	0.282	2.435	0.784
* Selected CpGs were non-stroke CVD-related CpGs with the lowest P value in EWAS analysis; CVD, cardiovascular disease; MZ, Monozygotic twins; DZ, Dizygotic twins † "Estimate" represents the change of CVD onset age for every 1-unit of change in methylation level from regression model adjusting for age, sex and smoking ‡ P value <0.000625 was marked in red

## Sheet: Suppl4_surv_onset_nonstrCVD
Supplementary table 4: Associations of DNA methylation of selected CpGs and age onset of non-stroke CVD (survival analysis) *
	CpG sites ‡	First methylation		Last methylation		Random methylation		Mean methylation
		Estimate †	P value	Estimate †	P value	Estimate †	P value	Estimate †	P value
All sample	cg01417615	-46.9	0.11	-39.121	0.2	-70.68	0.025	-70.505	0.073
	cg02138358	1.79	0.4	-1.995	0.4	-2.823	0.23	0.179	0.95
	cg02268354	11.86	0.66	-30.135	0.31	3.68	0.9	-7.103	0.85
	cg04482923	40.41	0.31	1.444	0.97	34.694	0.42	58.228	0.29
	cg05367173	2.73	0.3	-1.882	0.46	-0.399	0.88	-0.717	0.84
	cg07206725	1.33	0.74	-1.082	0.8	-0.652	0.87	-1.369	0.81
	cg08550882	-0.27	0.78	-0.026	0.98	-1.849	0.07	-0.289	0.83
	cg09794680	-0.61	0.81	-1.459	0.56	-2.31	0.37	-2.385	0.46
	cg10935662	-0.46	0.72	1.314	0.33	0.33	0.82	1.348	0.44
	cg11521799	-3.79	0.36	-7.883	0.057	-5.344	0.2	-6.894	0.21
	cg11762703	0.42	0.7	1.173	0.28	0.821	0.46	1.225	0.38
	cg16260126	0.96	0.35	2.537	0.015	1.82	0.094	2.368	0.074
	cg16315417	-2.15	0.64	-4.655	0.35	-5.862	0.23	-5.59	0.39
	cg20729301	-9.47	0.49	-22.924	0.14	-20.061	0.19	-38.261	0.077
	cg20921874	3.36	0.044	1.525	0.35	2.865	0.098	3.766	0.084
	cg24111025	-0.66	0.61	-3.015	0.032	0.285	0.84	-1.654	0.36
	cg24610274	2.34	0.7	-3.684	0.56	1.713	0.79	-0.015	1
	cg25561904	1.29	0.31	3.321	0.008	3.028	0.026	4.021	0.015
	cg27527993	-1.51	0.59	-4.225	0.086	-2.362	0.4	-4.48	0.22
	cg27585074	-1.45	0.2	1.425	0.21	0.538	0.65	1.155	0.45
MZ	cg01417615	20.17	0.69	11.965	0.83	7.507	0.89	15.029	0.82
	cg02138358	3.11	0.46	2.342	0.59	1.128	0.79	4.579	0.41
	cg02268354	72.79	0.14	90.049	0.1	51.847	0.32	146.268	0.046
	cg04482923	194.08	0.01	65.521	0.41	110.039	0.14	191.19	0.053
	cg05367173	11.84	0.046	3.495	0.53	5.736	0.25	9.791	0.17
	cg07206725	7.96	0.2	2.418	0.74	10.885	0.13	9.11	0.33
	cg08550882	-1.2	0.48	-0.391	0.82	-2.362	0.16	-0.238	0.92
	cg09794680	1.26	0.77	-2.336	0.6	-1.475	0.74	-3.038	0.62
	cg10935662	-0.63	0.77	0.723	0.75	3.658	0.15	0.933	0.76
	cg11521799	-4.03	0.5	0.149	0.98	-4.796	0.44	-1.003	0.9
	cg11762703	-1.74	0.38	3.208	0.11	1.836	0.33	2.745	0.31
	cg16260126	-0.15	0.93	1.453	0.45	1.287	0.49	1.965	0.42
	cg16315417	-2.14	0.74	7.578	0.26	-2.125	0.76	2.756	0.74
	cg20729301	21.47	0.35	-22.327	0.31	4.285	0.86	-0.494	0.99
	cg20921874	-1.03	0.74	2.224	0.46	-0.062	0.98	0.671	0.87
	cg24111025	0.56	0.8	2.176	0.39	2.68	0.28	3.264	0.31
	cg24610274	5.13	0.6	3.119	0.77	4.582	0.68	-0.002	1
	cg25561904	-0.36	0.88	6.832	0.002	4.741	0.072	5.167	0.094
	cg27527993	1.05	0.83	-10.618	0.028	-1.704	0.74	-7.778	0.26
	cg27585074	-1.46	0.46	0.575	0.78	-1.026	0.59	-0.401	0.88
DZ	cg01417615	-84.47	0.016	-62.017	0.09	-109.461	0.005	-120	0.011
	cg02138358	1.02	0.68	-4.026	0.15	-4.619	0.1	-2.097	0.55
	cg02268354	-17.23	0.6	-75.562	0.034	-20.543	0.56	-71.237	0.13
	cg04482923	-29.3	0.54	-24.341	0.63	-6.953	0.89	-7.531	0.91
	cg05367173	0.35	0.9	-3.604	0.2	-2.585	0.41	-4.291	0.3
	cg07206725	-4.85	0.35	-3.968	0.45	-5.813	0.25	-8.507	0.23
	cg08550882	0.2	0.87	0.136	0.91	-1.567	0.22	-0.186	0.91
	cg09794680	-2.44	0.43	-1.24	0.68	-2.507	0.42	-3.037	0.42
	cg10935662	-0.16	0.92	1.819	0.28	-1.437	0.44	1.74	0.41
	cg11521799	-6.92	0.25	-13.254	0.012	-8.13	0.16	-13.737	0.056
	cg11762703	1.78	0.16	0.469	0.72	0.458	0.74	1.155	0.48
	cg16260126	1.63	0.2	2.619	0.035	1.715	0.2	2.339	0.14
	cg16315417	-5.78	0.39	-20.417	0.004	-10.472	0.13	-23.563	0.021
	cg20729301	-23.33	0.18	-25.604	0.26	-31.226	0.11	-63.384	0.028
	cg20921874	5.46	0.005	1.244	0.52	4.529	0.024	5.103	0.044
	cg24111025	-1.79	0.28	-5.143	0.002	-0.871	0.62	-3.954	0.07
	cg24610274	-2.01	0.79	-6.052	0.44	-0.347	0.97	-1.521	0.87
	cg25561904	1.73	0.26	1.864	0.21	2.389	0.13	3.229	0.098
	cg27527993	-1.72	0.62	-2.072	0.47	-2.02	0.55	-2.478	0.57
	cg27585074	-1.12	0.42	2.353	0.09	1.996	0.2	2.633	0.16
* Selected CpGs were non-stroke CVD-related CpGs with the lowest P value in EWAS analysis; CVD, cardiovascular disease; MZ, Monozygotic twins; DZ, Dizygotic twins † "Estimate" represents the coefficient estimated from cox regression model to assess the association between methylation and onset age after adjusting for sex and smoking. ‡ P value <0.000625 was marked in red

## Sheet: Suppl5_caseonly_onset_allstroke
Supplementary Table 5: Associations of DNA methylation of selected CpGs and age onset of overall-stroke (case-only analysis) *
	CpG sites ‡	First methylation		Last methylation		Random methylation		Mean methylation
		Estimate †	P value	Estimate †	P value	Estimate †	P value	Estimate †	P value
All sample	cg01408932	-43.6	0.214	47.1	0.071	20.244	0.535	7.118	0.822
	cg02449762	-12.09	0.235	-4.466	0.493	-7.049	0.447	-11.964	0.15
	cg05530317	-2.38	0.669	-1.521	0.683	3.281	0.509	-1.757	0.7
	cg05566961	10.91	0.39	-5.051	0.58	0.044	0.997	3.825	0.734
	cg06151165	-26.05	0.056	-7.678	0.47	-10.827	0.389	-12.745	0.306
	cg06889348	-33.61	0.008	2.867	0.757	-11.961	0.29	-13.579	0.262
	cg07290552	-13.93	0.849	45.873	0.351	40.365	0.531	51.585	0.465
	cg07897701	-9.35	0.35	2.216	0.778	-9.724	0.357	-8.55	0.402
	cg10017105	-2.08	0.826	5.357	0.424	-0.637	0.934	-3.714	0.662
	cg10859726	65.43	0.493	53.759	0.423	29.438	0.736	56.356	0.488
	cg11188837	3.16	0.647	2.292	0.619	-2.031	0.719	3.407	0.557
	cg11653466	-8.46	0.462	0.851	0.92	-13.503	0.197	-4.705	0.689
	cg12662929	-8.39	0.428	-11.601	0.146	-8.98	0.36	-12.999	0.212
	cg15174294	1.24	0.781	0.095	0.976	2.204	0.58	-0.795	0.825
	cg17764549	-7.49	0.148	-3.13	0.361	-5.487	0.204	-5.235	0.2
	cg18146799	-51.16	0.632	75.924	0.29	38.949	0.647	17.6	0.87
	cg22305209	18.88	0.09	6.873	0.361	18.933	0.039	15.893	0.079
	cg23250494	0.64	0.972	9.546	0.486	0.25	0.989	-3.505	0.832
	cg25184724	23.26	0.091	21.016	0.012	22.986	0.042	25.596	0.011
	cg25936482	-13.27	0.136	-18.956	0.102	-7.449	0.475	-19.269	0.081
MZ	cg01408932	-75.189	0.145	5.221	0.883	36.892	0.448	-44.86	0.35
	cg02449762	-6.372	0.751	-12.402	0.258	4.644	0.829	-11.36	0.539
	cg05530317	2.482	0.795	5.067	0.446	8.122	0.397	4.76	0.616
	cg05566961	14.266	0.567	8.642	0.653	30.074	0.263	8.45	0.735
	cg06151165	-20.176	0.301	-11.082	0.467	-13.343	0.477	-21.63	0.197
	cg06889348	-10.015	0.685	14.924	0.219	23.075	0.213	4.57	0.824
	cg07290552	-186.991	0.184	-39.808	0.571	-186.513	0.154	-82.07	0.532
	cg07897701	-8.031	0.594	3.238	0.785	-3.408	0.832	-3.57	0.826
	cg10017105	14.466	0.321	4.165	0.706	8.467	0.498	7.96	0.567
	cg10859726	-283.684	0.284	-38.683	0.767	-480.507	0.075	-294.22	0.149
	cg11188837	-7.957	0.566	-11.83	0.242	-15.339	0.235	-16.76	0.26
	cg11653466	8.703	0.671	8.245	0.585	-1.272	0.943	16.41	0.492
	cg12662929	-6.875	0.679	-5.68	0.586	-2.175	0.872	-5.88	0.722
	cg15174294	-0.561	0.943	-6.95	0.207	0.932	0.901	-4.11	0.54
	cg17764549	-4.781	0.581	0.688	0.904	0.949	0.906	-1.97	0.8
	cg18146799	-132.015	0.463	234.909	0.053	81.515	0.598	32.6	0.891
	cg22305209	14.037	0.381	-1.968	0.837	10.309	0.457	10.64	0.39
	cg23250494	38.67	0.222	-13.512	0.616	17.184	0.596	2.3	0.944
	cg25184724	40.017	0.132	20.77	0.317	20.377	0.357	33.27	0.172
	cg25936482	-21.304	0.195	-9.221	0.596	-12.349	0.513	-28.02	0.221
DZ	cg01408932	-31.306	0.543	26.527	0.431	-14.711	0.741	12.61	0.776
	cg02449762	-19.197	0.116	2.939	0.698	-10.463	0.31	-12.91	0.168
	cg05530317	-3.519	0.618	-2.443	0.553	2.251	0.685	-3.95	0.424
	cg05566961	5.278	0.709	-6.483	0.501	-5.738	0.605	-3.48	0.763
	cg06151165	-37.215	0.062	2.316	0.86	-4.446	0.769	-6.47	0.706
	cg06889348	-40.725	0.009	-1.033	0.928	-24.877	0.064	-19.45	0.194
	cg07290552	48.539	0.578	70.247	0.254	65.637	0.382	80.55	0.357
	cg07897701	-13.798	0.331	4.325	0.644	-12.761	0.346	-13.98	0.298
	cg10017105	-17.265	0.158	3.568	0.637	-6.062	0.497	-13.32	0.195
	cg10859726	94.544	0.427	-11.5	0.891	33.306	0.73	60.86	0.526
	cg11188837	6.365	0.418	8.119	0.1	3.795	0.557	7.42	0.232
	cg11653466	-16.772	0.245	5.92	0.544	-16.07	0.221	-9.42	0.489
	cg12662929	-4.425	0.761	1.754	0.867	-9.627	0.477	-4.14	0.779
	cg15174294	0.082	0.988	0.768	0.827	-0.102	0.983	-0.93	0.825
	cg17764549	-6.625	0.317	-4.58	0.257	-6.422	0.212	-5.88	0.221
	cg18146799	-36.106	0.797	-26.992	0.758	-14.294	0.891	-57.7	0.651
	cg22305209	14.306	0.28	11.022	0.21	16.703	0.11	14.18	0.174
	cg23250494	-45.883	0.075	1.528	0.922	-34.262	0.139	-31.06	0.139
	cg25184724	15.283	0.348	17.46	0.047	13.091	0.331	18.9	0.094
	cg25936482	-7.241	0.505	-22.616	0.086	-4.848	0.677	-16.24	0.195
* Selected CpGs were non-stroke CVD-related CpGs with the lowest P value in EWAS analysis; MZ, Monozygotic twins; DZ, Dizygotic twins † "Estimate" represents the change of non-stroke CVD onset age for every 1-unit of change in methylation level from regression model adjusting for age, sex and smoking ‡ P value <0.000625 was marked in red

## Sheet: Suppl6_surv_onset_allstroke
Supplementary table 6: Associations of DNA methylation of selected CpGs and age onset of overall-stroke (survival analysis) *
	CpG sites ‡	First methylation		Last methylation		Random methylation		Mean methylation
		Estimate †	P value	Estimate †	P value	Estimate †	P value	Estimate †	P value
All sample	cg01408932	4.34	0.34	-3	0.51	3.741	0.38	-3.219	0.6
	cg02449762	-0.88	0.51	0.027	0.98	0.574	0.68	-0.704	0.66
	cg05530317	0.239	0.71	-0.054	0.93	0.29	0.65	0.141	0.84
	cg05566961	2.841	0.064	0.932	0.55	0.589	0.7	2.017	0.31
	cg06151165	4.179	0.025	1.988	0.27	4.879	0.007	7.044	0.003
	cg06889348	-1.212	0.45	-0.611	0.73	-3.11	0.061	-3.84	0.095
	cg07290552	13.242	0.16	-11.666	0.22	10.344	0.28	-2.718	0.84
	cg07897701	-0.228	0.87	2.85	0.037	0.16	0.91	1.312	0.45
	cg10017105	-0.045	0.97	2.198	0.059	0.881	0.46	2.069	0.16
	cg10859726	11.382	0.32	-1.783	0.87	2.511	0.84	6.43	0.64
	cg11188837	0.198	0.78	0.265	0.7	-0.528	0.45	0.092	0.91
	cg11653466	-2.394	0.081	-2.968	0.024	-2.338	0.095	-3.33	0.054
	cg12662929	0.331	0.82	2.003	0.19	1.722	0.26	2.116	0.29
	cg15174294	0.17	0.76	-0.271	0.62	-0.573	0.31	-0.073	0.9
	cg17764549	-0.042	0.95	0.017	0.98	0.469	0.46	0.383	0.6
	cg18146799	-0.754	0.95	7.276	0.57	17.955	0.15	9.838	0.56
	cg22305209	1.414	0.29	1.798	0.18	1.878	0.17	2.377	0.12
	cg23250494	3.79	0.098	0.417	0.86	1.939	0.43	1.417	0.64
	cg25184724	-0.338	0.83	-1.301	0.37	-0.835	0.59	-0.779	0.64
	cg25936482	1.638	0.16	3.299	0.017	1.375	0.3	3.398	0.067
MZ	cg01408932	16.831	0.039	3.231	0.67	8.58	0.23	11.532	0.25
	cg02449762	0.111	0.97	-3.148	0.23	1.026	0.69	-1.424	0.67
	cg05530317	-0.647	0.61	-0.067	0.96	-0.134	0.91	-0.522	0.72
	cg05566961	3.838	0.18	1.96	0.49	2.555	0.38	3.319	0.36
	cg06151165	10.322	0.001	3.083	0.32	8.026	0.008	12.879	0.002
	cg06889348	3.224	0.26	-1.633	0.54	-0.471	0.86	1.036	0.8
	cg07290552	2.17	0.9	-20.586	0.25	-6.737	0.69	-5.181	0.81
	cg07897701	-1.089	0.62	-5.048	0.042	-0.761	0.74	0.372	0.9
	cg10017105	-1.17	0.56	1.834	0.4	-0.083	0.97	-0.939	0.73
	cg10859726	13.243	0.49	14.336	0.4	4.953	0.81	16.281	0.5
	cg11188837	0.986	0.42	1.349	0.29	0.543	0.66	1.183	0.41
	cg11653466	-1.144	0.64	-1.289	0.62	-3.18	0.23	-3.791	0.29
	cg12662929	-0.041	0.99	1.541	0.53	1.01	0.68	0.314	0.92
	cg15174294	0.216	0.83	0.635	0.52	-0.259	0.79	0.096	0.93
	cg17764549	-1.019	0.37	-1.294	0.3	-0.706	0.54	-1.451	0.27
	cg18146799	-1.066	0.96	4.807	0.82	28.22	0.18	21.474	0.44
	cg22305209	3.401	0.19	3.706	0.16	3.428	0.2	3.514	0.24
	cg23250494	-1.064	0.8	-1.699	0.69	-1.174	0.8	-1.445	0.8
	cg25184724	-0.355	0.92	-6.452	0.053	-5.952	0.096	-3.798	0.35
	cg25936482	-1.589	0.42	1.694	0.47	0.865	0.7	1.283	0.7
DZ	cg01408932	-2.339	0.68	-0.533	0.92	0.946	0.86	-12.007	0.12
	cg02449762	-0.916	0.55	0.252	0.87	0.651	0.7	-0.263	0.89
	cg05530317	0.495	0.52	-0.439	0.55	0.375	0.62	0.284	0.72
	cg05566961	2.686	0.14	-0.66	0.72	-0.074	0.97	1.528	0.53
	cg06151165	1.555	0.5	1.946	0.4	3.458	0.13	4.881	0.1
	cg06889348	-3.714	0.058	-0.096	0.97	-5.052	0.017	-6.608	0.018
	cg07290552	19.231	0.097	-3.724	0.75	19.78	0.094	0.231	0.99
	cg07897701	0.196	0.91	2.854	0.084	0.982	0.6	1.671	0.42
	cg10017105	0.719	0.63	0.395	0.78	1.442	0.31	3.562	0.053
	cg10859726	13.418	0.36	0.027	1	5.994	0.72	5.998	0.73
	cg11188837	-0.154	0.86	0.606	0.49	-1.04	0.23	-0.405	0.68
	cg11653466	-3.484	0.037	-2.988	0.046	-2.263	0.17	-3.704	0.062
	cg12662929	0.255	0.89	1.872	0.37	1.903	0.33	2.926	0.27
	cg15174294	0.141	0.84	-0.13	0.85	-0.705	0.31	-0.146	0.84
	cg17764549	0.295	0.7	0.556	0.48	0.906	0.24	1.069	0.23
	cg18146799	0.032	1	3.388	0.85	11.439	0.47	4.866	0.82
	cg22305209	0.969	0.54	1.565	0.32	1.591	0.31	2.319	0.2
	cg23250494	5.915	0.028	2.518	0.36	3.205	0.26	2.503	0.48
	cg25184724	-0.514	0.78	0.542	0.74	0.3	0.86	-0.408	0.82
	cg25936482	3.057	0.039	2.674	0.12	1.23	0.46	3.848	0.085
* Selected CpGs were non-stroke CVD-related CpGs with the lowest P value in EWAS analysis; MZ, Monozygotic twins; DZ, Dizygotic twins † "Estimate" represents the coefficient estimated from cox regression model to assess the association between methylation and onset age after adjusting for sex and smoking. ‡ P value <0.000625 was marked in red

## Sheet: Suppl7_caseonly_onset_isstroke
Supplementary Table 7: Associations of DNA methylation of selected CpGs and age onset of ischemic stroke (case-only analysis) *
	CpG sites ‡	First methylation		Last methylation		Random methylation		Mean methylation
		Estimate †	P value	Estimate †	P value	Estimate †	P value	Estimate †	P value
All sample	cg01343936	-11.88	0.415	2.89	0.807	-20.76	0.157	-16.51	0.262
	cg02330874	7.94	0.125	5.79	0.094	6.49	0.175	8.17	0.04
	cg02449762	-8.57	0.43	0.44	0.949	-3.6	0.725	-7.11	0.422
	cg02947021	-60.61	0.835	-60.91	0.749	-127.58	0.636	18.7	0.94
	cg03909417	-51.65	0.543	-7.21	0.912	-14.88	0.876	-35.99	0.688
	cg04865110	18.02	0.406	8.88	0.574	13.04	0.538	13.29	0.47
	cg05530317	0.91	0.875	-1.07	0.783	4.09	0.459	0.78	0.87
	cg07290552	32.88	0.682	19.06	0.738	44.09	0.571	20.36	0.794
	cg10177207	-6.27	0.935	19.75	0.716	-41.93	0.584	-51.11	0.455
	cg10450108	-10.84	0.469	7.7	0.44	-9.55	0.507	-1.72	0.888
	cg11188837	-1.16	0.883	9.81	0.062	-4.95	0.501	3.15	0.622
	cg12662929	1.89	0.869	-13.31	0.12	-4.22	0.733	-6.77	0.548
	cg14201424	60.34	0.173	51.15	0.033	62.3	0.086	85.21	0.016
	cg15174294	0.19	0.969	-1.21	0.727	2.82	0.56	-2.27	0.563
	cg17764549	-8.4	0.125	-0.46	0.902	-5.82	0.243	-4.64	0.293
	cg20777257	-8.23	0.337	-9.4	0.057	-13.82	0.053	-12.45	0.092
	cg21094949	-1.75	0.901	15.7	0.076	4.51	0.729	17.4	0.123
	cg21210789	-30.41	0.038	0.37	0.969	-21	0.112	-18.76	0.1
	cg22941668	-8.35	0.475	-9.56	0.168	-12.14	0.22	-8.57	0.385
	cg25889711	60.46	0.348	52.82	0.211	24.88	0.672	79.37	0.16
DZ	cg01343936	-19.44	0.255	-17.96	0.249	-25.19	0.157	-30.56	0.085
	cg02330874	12.05	0.057	8.21	0.053	16.78	0.005	12.23	0.009
	cg02449762	-18.5	0.162	4.67	0.569	-12.16	0.329	-12.38	0.219
	cg02947021	270.2	0.437	-1.95	0.993	82.83	0.797	294.52	0.306
	cg03909417	-61.47	0.523	-10.54	0.885	-102.77	0.349	-76.36	0.459
	cg04865110	27.42	0.431	-6.43	0.725	0.44	0.988	0.18	0.994
	cg05530317	-0.14	0.985	-1.76	0.701	2.04	0.76	-1.09	0.841
	cg07290552	116.24	0.232	106.88	0.15	147.24	0.118	115.01	0.236
	cg10177207	-37.84	0.676	-21.15	0.731	-78.08	0.38	-45.95	0.551
	cg10450108	-2.04	0.911	13.02	0.318	-3.07	0.868	1.95	0.898
	cg11188837	0.35	0.968	13.92	0.013	0.2	0.98	6.29	0.347
	cg12662929	4.14	0.798	-7.27	0.55	-5.48	0.748	-6.2	0.712
	cg14201424	121.04	0.027	65.02	0.013	88.14	0.043	107.19	0.006
	cg15174294	-1.63	0.796	-0.6	0.884	3.86	0.516	-3.63	0.456
	cg17764549	-8.39	0.261	-3.28	0.498	-5.31	0.42	-6.51	0.252
	cg20777257	-1.33	0.893	-8.75	0.161	-6.57	0.489	-3.49	0.687
	cg21094949	15.28	0.404	25.64	0.023	19.21	0.253	26.93	0.062
	cg21210789	-24.61	0.206	3.97	0.731	-21.69	0.204	-21.7	0.132
	cg22941668	0.99	0.944	-7.67	0.371	-1.73	0.894	4.01	0.738
	cg25889711	87.45	0.294	50.28	0.422	39.99	0.672	77.85	0.289
* Selected CpGs were ischemic stroke-related CpGs with the lowest P value in EWAS analysis, there was no ouput for MZ sample due to the small sample size; MZ, Monozygotic twins; DZ, Dizygotic twins † "Estimate" represents the change of ischemic stroke onset age for every 1-unit of change in methylation level from regression model adjusting for age, sex and smoking ‡ P value <0.000625 was marked i…

## Sheet: Suppl8_surv_onset_isstroke
Supplementary Table 8: Associations of DNA methylation of selected CpGs and age onset of ischemic stroke ((survival analysis) *
	CpG sites ‡	First methylation		Last methylation		Random methylation		Mean methylation
		Estimate †	P value	Estimate †	P value	Estimate †	P value	Estimate †	P value
All sample	cg01343936	-0.208	0.91	0.674	0.71	-1.144	0.54	1.195	0.62
	cg02330874	0.02	0.97	0.093	0.87	0.153	0.79	0.28	0.67
	cg02449762	-1.136	0.4	0.017	0.99	0.311	0.82	-1.003	0.53
	cg02947021	22.079	0.52	-24.397	0.49	-36.926	0.28	-16.634	0.71
	cg03909417	2.406	0.8	2.127	0.83	15.454	0.1	1.147	0.93
	cg04865110	2	0.42	-3.289	0.19	1.592	0.53	-1.142	0.73
	cg05530317	0.287	0.66	0.101	0.87	0.273	0.67	0.286	0.68
	cg07290552	15.422	0.1	-9.824	0.3	9.89	0.3	1.35	0.92
	cg10177207	17.661	0.049	9.27	0.29	22.594	0.021	19.486	0.094
	cg10450108	-0.253	0.88	3.017	0.078	0.63	0.71	1.602	0.4
	cg11188837	0.192	0.79	0.165	0.81	-0.52	0.46	-0.002	1
	cg12662929	0.328	0.82	1.426	0.36	2.133	0.17	1.777	0.37
	cg14201424	-5.465	0.27	-1.83	0.69	-3.592	0.46	-4.365	0.47
	cg15174294	0.069	0.9	-0.246	0.65	-0.709	0.2	-0.172	0.77
	cg17764549	0.03	0.96	0.247	0.7	0.581	0.37	0.525	0.47
	cg20777257	0.242	0.77	-0.011	0.99	-1.142	0.16	-0.551	0.62
	cg21094949	-1.673	0.3	1.899	0.22	-0.841	0.6	0.379	0.84
	cg21210789	2.013	0.18	0.668	0.63	2.162	0.13	2.027	0.21
	cg22941668	-1.682	0.15	-1.92	0.11	-1.745	0.12	-2.556	0.08
	cg25889711	2.032	0.76	-7.71	0.26	3.567	0.61	-1.772	0.85
MZ	cg01343936	-0.133	0.97	-0.607	0.85	-2.17	0.53	0.367	0.93
	cg02330874	-0.841	0.49	-0.25	0.81	-0.28	0.8	-0.117	0.92
	cg02449762	-0.029	0.99	-1.718	0.5	0.26	0.92	-1.881	0.56
	cg02947021	34.999	0.54	125.959	0.041	78.92	0.2	128.027	0.11
	cg03909417	-10.553	0.54	3.667	0.84	5.99	0.76	-7.044	0.77
	cg04865110	0.405	0.92	-4.466	0.32	5.79	0.19	-0.528	0.93
	cg05530317	-0.749	0.55	0.238	0.85	-0.5	0.67	-0.363	0.8
	cg07290552	3.018	0.86	-20.148	0.24	-11.47	0.5	-5.019	0.82
	cg10177207	40.051	0.014	19.188	0.25	46.9	0.009	30.076	0.15
	cg10450108	-4.294	0.17	3.516	0.27	-2.68	0.41	-1.913	0.61
	cg11188837	0.776	0.52	0.472	0.7	0.24	0.84	0.695	0.62
	cg12662929	0.28	0.91	-0.936	0.7	1.38	0.58	0.517	0.87
	cg14201424	-6.735	0.47	-2.349	0.78	-2.29	0.81	-4.546	0.71
	cg15174294	0.06	0.95	0.235	0.81	-0.49	0.61	0.01	0.99
	cg17764549	-1.037	0.35	-1.885	0.1	-0.65	0.58	-1.439	0.27
	cg20777257	1.031	0.48	2.075	0.15	1.16	0.42	2.365	0.26
	cg21094949	-3.59	0.2	0.658	0.82	-5.09	0.085	-2.73	0.41
	cg21210789	4.343	0.17	3.382	0.22	5.08	0.067	5.912	0.084
	cg22941668	-1.338	0.52	-0.193	0.94	-0.6	0.79	-1.083	0.7
	cg25889711	-7.286	0.55	-11.517	0.36	-2.36	0.86	-17.31	0.36
DZ	cg01343936	0.244	0.91	1.582	0.48	-0.37	0.87	2.036	0.48
	cg02330874	0.352	0.62	0.297	0.66	0.42	0.55	0.498	0.51
	cg02449762	-1.262	0.42	0.604	0.7	0.54	0.75	-0.614	0.74
	cg02947021	17.358	0.68	-99.436	0.021	-86.37	0.035	-90.17	0.11
	cg03909417	7.768	0.51	2.616	0.82	19.16	0.076	5.861	0.7
	cg04865110	2.706	0.39	-3.015	0.32	-0.49	0.87	-1.728	0.66
	cg05530317	0.629	0.42	0.022	0.98	0.5	0.5	0.447	0.57
	cg07290552	22.112	0.057	-2.526	0.82	21.67	0.065	7.637	0.65
	cg10177207	8.79	0.42	6.415	0.53	13.26	0.26	16.533	0.24
	cg10450108	1.533	0.44	2.927	0.15	2.17	0.28	3.116	0.16
	cg11188837	-0.12	0.89	-0.01	0.99	-0.97	0.27	-0.379	0.7
	cg12662929	0.001	1	2.414	0.23	2.25	0.25	1.904	0.47
	cg14201424	-4.607	0.43	-0.375	0.95	-3.73	0.51	-3.768	0.58
	cg15174294	0.069	0.92	-0.468	0.48	-0.79	0.25	-0.256	0.72
	cg17764549	0.408	0.6	1.106	0.15	1.03	0.18	1.292	0.15
	cg20777257	0.039	0.97	-1.137	0.28	-2.29	0.021	-1.657	0.21
	cg21094949	-0.641	0.75	2.879	0.12	1.02	0.59	1.996	0.36
	cg21210789	1.409	0.41	-0.185	0.91	1.1	0.51	1.026	0.57
	cg22941668	-1.892	0.19	-2.817	0.041	-2.36	0.072	-3.402	0.045
	cg25889711	7.779	0.36	-5.856	0.48	7.12	0.4	3.887	0.71
* Selected CpGs were ischemic stroke-related CpGs with the lowest P value in EWAS analysis; MZ, Monozygotic twins; DZ, Dizygotic twins † "Estimate" represents the coefficient estimated from cox regression model to assess the association between methylation and onset age after adjusting for sex and smoking. ‡ P value <0.000625 was marked in red

## Sheet: Suppl9A_ALTSR_nsCVD_TC
Supplementary table 9A: Autoregressive latent trajectory model with cross-lagged effect between DNA methylation of non-stroke CVD associated CpGs and Total cholesterol *
CpG name	DV	IV	label	All sample															MZ															DZ
				Model parameters									Model fit measurements						Model parameters									Model fit measurements						Model parameters									Model fit measurements
				Estimate	SE	Z	P value	ci.lower	ci.upper	std.lv	std.all	std.nox	Chisq	DF	P value	CFI	RMSEA		Estimate	SE	Z	P value	ci.lower	ci.upper	std.lv	std.all	std.nox	Chisq	DF	P value	CFI	RMSEA		Estimate	SE	Z	P value	ci.lower	ci.upper	std.lv	std.all	std.nox	Chisq	DF	P value	CFI	RMSEA
cg01417615	mval.i	1		0.251	0.008	32.155	0	0.236	0.267	32.288	32.288	32.288	58.2	47	0.127	0.98	0.021		0.23	0.014	16.209	0	0.202	0.258	16.204	16.204	16.204	69.6	47	0.018	0.918	0.051
	mval.i	age		0	0	0.409	0.682	0	0	0.006	0.058	0.006							0	0	2.054	0.04	0	0.001	0.029	0.266	0.029
	mval.i	sex		0	0.002	-0.052	0.959	-0.005	0.004	-0.015	-0.007	-0.015							-0.004	0.003	-1.081	0.279	-0.01	0.003	-0.262	-0.128	-0.262
	mval.i	statin		0.004	0.003	1.468	0.142	-0.001	0.01	0.533	0.205	0.533							0.011	0.006	1.837	0.066	-0.001	0.023	0.784	0.293	0.784
	mval.s	1		0.001	0.002	0.413	0.68	-0.003	0.005										0.005	0.004	1.263	0.207	-0.003	0.014	2.845	2.845	2.845
	mval.s	age		0	0	-0.452	0.651	0	0										0	0	-1.258	0.208	0	0	-0.04	-0.368	-0.04
	mval.s	sex		0	0.001	-0.728	0.466	-0.002	0.001										0	0.001	-0.208	0.835	-0.002	0.002	-0.104	-0.051	-0.104
	mval.s	statin		-0.001	0.001	-0.895	0.371	-0.002	0.001										-0.003	0.001	-1.99	0.047	-0.005	0	-1.386	-0.519	-1.386
	rf.i	1		5.227	0.475	10.994	0	4.295	6.159	5.289	5.289	5.289							5.299	0.893	5.934	0	3.548	7.049	5.284	5.284	5.284
	rf.i	age		0.01	0.007	1.494	0.135	-0.003	0.024	0.01	0.098	0.01							0.011	0.013	0.86	0.39	-0.014	0.035	0.011	0.099	0.011
	rf.i	sex		0.515	0.119	4.342	0	0.283	0.748	0.521	0.257	0.521							0.257	0.219	1.173	0.241	-0.172	0.687	0.256	0.125	0.256
	rf.i	statin		0.474	0.145	3.265	0.001	0.19	0.759	0.48	0.185	0.48							0.725	0.243	2.985	0.003	0.249	1.201	0.723	0.271	0.723
	rf.s	1		0.232	0.102	2.273	0.023	0.032	0.432	1.869	1.869	1.869							0.04	0.135	0.297	0.767	-0.225	0.306	0.391	0.391	0.391
	rf.s	age		-0.005	0.002	-3.208	0.001	-0.008	-0.002	-0.039	-0.366	-0.039							-0.002	0.002	-0.724	0.469	-0.006	0.003	-0.015	-0.135	-0.015
	rf.s	sex		0.013	0.026	0.481	0.63	-0.039	0.064	0.102	0.05	0.102							0.014	0.044	0.327	0.744	-0.072	0.101	0.14	0.068	0.14
	rf.s	statin		-0.197	0.034	-5.802	0	-0.264	-0.131	-1.588	-0.61	-1.588							-0.287	0.061	-4.707	0	-0.407	-0.168	-2.792	-1.045	-2.792
	e.mval.IPT5	e.mval.IPT3	a3	-0.134	0.163	-0.82	0.412	-0.454	0.186	-0.146	-0.146	-0.146							-0.53	0.298	-1.777	0.076	-1.115	0.055	-0.517	-0.517	-0.517
	e.mval.IPT6	e.mval.IPT5	a5	0.018	0.096	0.193	0.847	-0.169	0.206	0.019	0.019	0.019							-0.14	0.164	-0.855	0.393	-0.462	0.181	-0.161	-0.161	-0.161
	e.mval.IPT8	e.mval.IPT6	a6	0.078	0.105	0.739	0.46	-0.129	0.284	0.077	0.077	0.077							0.105	0.149	0.705	0.481	-0.186	0.396	0.105	0.105	0.105
	e.mval.IPT9	e.mval.IPT8	a8	-0.008	0.119	-0.065	0.948	-0.242	0.226	-0.008	-0.008	-0.008							-0.106	0.992	-0.107	0.915	-2.05	1.837	-0.104	-0.104	-0.104
	e.mval.IPT5	e.rf.IPT3	b3	0.007	0.005	1.301	0.193	-0.004	0.018	0.201	0.201	0.201							0.025	0.019	1.338	0.181	-0.012	0.062	0.416	0.416	0.416
	e.mval.IPT6	e.rf.IPT5	b5	0	0.003	0.074	0.941	-0.006	0.007	0.008	0.008	0.008							0.001	0.005	0.13	0.896	-0.01	0.011	0.032	0.032	0.032
	e.mval.IPT8	e.rf.IPT6	b6	0.003	0.004	0.789	0.43	-0.004	0.01	0.094	0.094	0.094							0.003	0.005	0.748	0.454	-0.005	0.012	0.136	0.136	0.136
	e.mval.IPT9	e.rf.IPT8	b8	-0.003	0.004	-0.942	0.346	-0.01	0.004	-0.109	-0.109	-0.109							-0.006	0.01	-0.654	0.513	-0.025	0.013	-0.243	-0.243	-0.243
	e.rf.IPT5	e.rf.IPT3	c3	-0.195	0.414	-0.47	0.638	-1.005	0.616	-0.171	-0.171	-0.171							-1.194	0.215	-5.566	0	-1.615	-0.774	-0.517	-0.517	-0.517
	e.rf.IPT6	e.rf.IPT5	c5	0.329	0.136	2.414	0.016	0.062	0.596	0.319	0.319	0.319							0.316	0.188	1.676	0.094	-0.054	0.685	0.348	0.348	0.348
	e.rf.IPT8	e.rf.IPT6	c6	-0.083	0.146	-0.569	0.57	-0.37	0.204	-0.088	-0.088	-0.088							0.279	0.339	0.824	0.41	-0.385	0.943	0.282	0.282	0.282
	e.rf.IPT9	e.rf.IPT8	c8	0.16	0.163	0.985	0.325	-0.159	0.48	0.159	0.159	0.159							0.39	0.2	1.95	0.051	-0.002	0.782	0.379	0.379	0.379
	e.rf.IPT5	e.mval.IPT3	d3	6.681	0.044	152.536	0	6.596	6.767	0.226	0.226	0.226							-0.703	0.024	-29.021	0	-0.75	-0.655	-0.018	-0.018	-0.018
	e.rf.IPT6	e.mval.IPT5	d5	4.121	0.027	152.45	0	4.068	4.174	0.124	0.124	0.124							2.412	0.031	77.621	0	2.351	2.473	0.069	0.069	0.069
	e.rf.IPT8	e.mval.IPT6	d6	-3.26	0.014	-229.379	0	-3.288	-3.232	-0.101	-0.101	-0.101							-5.779	0.056	-103.603	0	-5.889	-5.67	-0.146	-0.146	-0.146
	e.rf.IPT9	e.mval.IPT8	d8	3.061	0.037	83.557	0	2.989	3.133	0.095	0.095	0.095							-3.445	0.057	-59.967	0	-3.558	-3.332	-0.085	-0.085	-0.085
cg02138358	mval.i	1		3.598	0.136	26.492	0	3.332	3.864	24.229	24.229	24.229	64.2	47	0.048	0.971	0.026		3.931	0.409	9.614	0	3.129	4.732				80.2	47	0.002	0.881	0.062		3.478	0.156	22.359	0	3.173	3.782	20.923	20.923	20.923	73.5	47	0.008	0.932	0.041
	mval.i	age		-0.003	0.002	-1.687	0.092	-0.007	0.001	-0.022	-0.207	-0.022							-0.007	0.006	-1.27	0.204	-0.019	0.004										-0.002	0.002	-0.762	0.446	-0.006	0.003	-0.01	-0.097	-0.01
	mval.i	sex		-0.028	0.033	-0.856	0.392	-0.093	0.036	-0.19	-0.094	-0.19							-0.057	0.061	-0.941	0.347	-0.176	0.062										-0.011	0.038	-0.283	0.777	-0.086	0.064	-0.065	-0.032	-0.065
	mval.i	statin		-0.022	0.046	-0.479	0.632	-0.112	0.068	-0.148	-0.057	-0.148							-0.095	0.126	-0.755	0.45	-0.341	0.151										-0.024	0.048	-0.505	0.614	-0.117	0.069	-0.145	-0.056	-0.145
	mval.s	1		-0.033	0.034	-0.954	0.34	-0.1	0.035	-1.621	-1.621	-1.621							-0.169	0.101	-1.676	0.094	-0.367	0.029										0.026	0.037	0.704	0.481	-0.047	0.1	1.48	1.48	1.48
	mval.s	age		0	0.001	0.468	0.64	-0.001	0.001	0.012	0.113	0.012							0.002	0.001	1.409	0.159	-0.001	0.005										-0.001	0.001	-1.019	0.308	-0.002	0.001	-0.033	-0.32	-0.033
	mval.s	sex		0.017	0.009	1.896	0.058	-0.001	0.034	0.818	0.403	0.818							0.024	0.016	1.481	0.139	-0.008	0.055										0.012	0.01	1.24	0.215	-0.007	0.032	0.693	0.343	0.693
	mval.s	statin		0.003	0.011	0.275	0.783	-0.018	0.024	0.148	0.057	0.148							0.02	0.03	0.664	0.506	-0.039	0.08										0.003	0.011	0.27	0.787	-0.019	0.025	0.173	0.067	0.173
	rf.i	1		5.257	0.475	11.064	0	4.326	6.188	5.248	5.248	5.248							4.65	1.142	4.073	0	2.413	6.888										5.535	0.53	10.434	0	4.495	6.574	6.19	6.19	6.19
	rf.i	age		0.01	0.007	1.439	0.15	-0.004	0.023	0.01	0.093	0.01							0.02	0.016	1.22	0.222	-0.012	0.052										0.005	0.008	0.677	0.498	-0.01	0.02	0.006	0.056	0.006
	rf.i	sex		0.516	0.119	4.335	0	0.283	0.75	0.516	0.254	0.516							0.242	0.247	0.984	0.325	-0.241	0.726										0.649	0.139	4.66	0	0.376	0.922	0.726	0.359	0.726
	rf.i	statin		0.471	0.145	3.241	0.001	0.186	0.755	0.47	0.181	0.47							0.828	0.351	2.36	0.018	0.14	1.515										0.284	0.17	1.67	0.095	-0.049	0.617	0.318	0.124	0.318
	rf.s	1		0.223	0.103	2.162	0.031	0.021	0.425	1.741	1.741	1.741							0.199	0.166	1.202	0.23	-0.126	0.524										0.247	0.124	1.984	0.047	0.003	0.491	2.415	2.415	2.415
	rf.s	age		-0.005	0.002	-3.098	0.002	-0.008	-0.002	-0.037	-0.344	-0.037							-0.004	0.003	-1.484	0.138	-0.009	0.001										-0.005	0.002	-2.898	0.004	-0.009	-0.002	-0.052	-0.5	-0.052
	rf.s	sex		0.011	0.026	0.414	0.679	-0.041	0.063	0.086	0.042	0.086							0.016	0.048	0.338	0.735	-0.078	0.11										0.015	0.032	0.464	0.643	-0.047	0.076	0.143	0.071	0.143
	rf.s	statin		-0.196	0.034	-5.805	0	-0.262	-0.13	-1.525	-0.586	-1.525							-0.297	0.124	-2.403	0.016	-0.54	-0.055										-0.147	0.037	-3.962	0	-0.22	-0.074	-1.439	-0.561	-1.439
	e.mval.IPT5	e.mval.IPT3	a3	-0.022	0.128	-0.173	0.863	-0.272	0.228	-0.025	-0.025	-0.025							0.241	0.695	0.347	0.729	-1.121	1.604	0.328	0.328	0.328							-0.087	0.203	-0.428	0.669	-0.485	0.312	-0.094	-0.094	-0.094
	e.mval.IPT6	e.mval.IPT5	a5	0.166	0.141	1.176	0.239	-0.11	0.442	0.164	0.164	0.164							0.335	1.063	0.315	0.753	-1.749	2.418	0.356	0.356	0.356							0.113	0.172	0.657	0.511	-0.224	0.449	0.113	0.113	0.113
	e.mval.IPT8	e.mval.IPT6	a6	0.072	0.103	0.692	0.489	-0.131	0.274	0.072	0.072	0.072							0.254	0.22	1.155	0.248	-0.177	0.685	0.311	0.311	0.311							0.001	0.149	0.006	0.995	-0.291	0.293	0.001	0.001	0.001
	e.mval.IPT9	e.mval.IPT8	a8	0.135	0.139	0.972	0.331	-0.137	0.407	0.133	0.133	0.133							-0.101	0.683	-0.148	0.882	-1.44	1.237	-0.104	-0.104	-0.104							0.272	0.172	1.584	0.113	-0.064	0.608	0.263	0.263	0.263
	e.mval.IPT5	e.rf.IPT3	b3	-0.027	0.051	-0.543	0.587	-0.127	0.072	-0.061	-0.061	-0.061							0.122	0.135	0.909	0.363	-0.141	0.386	0.432	0.432	0.432							-0.022	0.06	-0.36	0.719	-0.14	0.097	-0.064	-0.064	-0.064
	e.mval.IPT6	e.rf.IPT5	b5	0.009	0.06	0.152	0.879	-0.108	0.127	0.023	0.023	0.023							0.124	0.085	1.452	0.146	-0.043	0.291	0.386	0.386	0.386							-0.003	0.121	-0.021	0.983	-0.239	0.234	-0.006	-0.006	-0.006
	e.mval.IPT8	e.rf.IPT6	b6	0.015	0.037	0.4	0.689	-0.058	0.088	0.039	0.039	0.039							0.016	0.113	0.146	0.884	-0.205	0.237	0.056	0.056	0.056							0.026	0.044	0.585	0.558	-0.06	0.112	0.068	0.068	0.068
	e.mval.IPT9	e.rf.IPT8	b8	-0.036	0.05	-0.734	0.463	-0.134	0.061	-0.091	-0.091	-0.091							0.08	0.385	0.208	0.836	-0.674	0.834	0.248	0.248	0.248							-0.008	0.048	-0.169	0.866	-0.101	0.085	-0.02	-0.02	-0.02
	e.rf.IPT5	e.rf.IPT3	c3	-0.211	0.38	-0.555	0.579	-0.956	0.534	-0.184	-0.184	-0.184							0.285	1.661	0.171	0.864	-2.971	3.541	0.343	0.343	0.343							0.048	0.362	0.134	0.894	-0.661	0.758	0.057	0.057	0.057
	e.rf.IPT6	e.rf.IPT5	c5	0.285	0.14	2.031	0.042	0.01	0.561	0.279	0.279	0.279							0.378	0.857	0.441	0.659	-1.302	2.057	0.425	0.425	0.425							0.372	0.264	1.405	0.16	-0.147	0.89	0.349	0.349	0.349
	e.rf.IPT8	e.rf.IPT6	c6	-0.105	0.161	-0.656	0.512	-0.42	0.209	-0.109	-0.109	-0.109							0.323	0.6	0.538	0.59	-0.852	1.498	0.362	0.362	0.362							-0.321	0.192	-1.668	0.095	-0.698	0.056	-0.322	-0.322	-0.322
	e.rf.IPT9	e.rf.IPT8	c8	0.14	0.174	0.805	0.421	-0.201	0.482	0.139	0.139	0.139							0.649	0.568	1.144	0.253	-0.463	1.762	0.57	0.57	0.57							0.059	0.264	0.223	0.823	-0.458	0.576	0.062	0.062	0.062
	e.rf.IPT5	e.mval.IPT3	d3	0.024	0.432	0.056	0.955	-0.823	0.872	0.011	0.011	0.011							0.882	1.339	0.658	0.51	-1.743	3.506	0.409	0.409	0.409							0.032	0.428	0.076	0.94	-0.807	0.871	0.014	0.014	0.014
	e.rf.IPT6	e.mval.IPT5	d5	0.052	0.248	0.209	0.835	-0.434	0.538	0.02	0.02	0.02							0.593	1.654	0.358	0.72	-2.649	3.835	0.228	0.228	0.228							0.05	0.317	0.156	0.876	-0.571	0.67	0.019	0.019	0.019
	e.rf.IPT8	e.mval.IPT6	d6	0.111	0.298	0.372	0.71	-0.474	0.696	0.045	0.045	0.045							0.159	1.836	0.087	0.931	-3.439	3.757	0.064	0.064	0.064							0.337	0.429	0.785	0.432	-0.504	1.179	0.129	0.129	0.129
	e.rf.IPT9	e.mval.IPT8	d8	-0.195	0.299	-0.651	0.515	-0.782	0.392	-0.077	-0.077	-0.077							0.334	0.91	0.366	0.714	-1.451	2.118	0.097	0.097	0.097							-0.247	0.489	-0.505	0.614	-1.205	0.712	-0.099	-0.099	-0.099
cg02268354	mval.i	1		0.233	0.009	24.937	0	0.215	0.251				79.7	47	0.002	0.944	0.036																	0.24	0.011	21.206	0	0.218	0.263				90.6	47	0	0.883	0.052
	mval.i	age		0	0	0.954	0.34	0	0																									0	0	0.058	0.954	0	0
	mval.i	sex		-0.005	0.002	-2.066	0.039	-0.009	0																									-0.004	0.003	-1.464	0.143	-0.009	0.001
	mval.i	statin		0	0.003	0.066	0.947	-0.006	0.007																									-0.002	0.004	-0.582	0.56	-0.01	0.005
	mval.s	1		0.005	0.002	1.972	0.049	0	0.009																									0.003	0.003	1.116	0.265	-0.003	0.009
	mval.s	age		0	0	-2.352	0.019	0	0																									0	0	-1.326	0.185	0	0
	mval.s	sex		0	0.001	-0.091	0.928	-0.001	0.001																									0	0.001	-0.32	0.749	-0.002	0.001
	mval.s	statin		0	0.001	0.278	0.781	-0.001	0.002																									0.001	0.001	0.656	0.512	-0.001	0.003
	rf.i	1		5.264	0.474	11.107	0	4.335	6.193	5.375	5.375	5.375																						5.527	0.536	10.322	0	4.478	6.577	6.104	6.104	6.104
	rf.i	age		0.01	0.007	1.45	0.147	-0.003	0.023	0.01	0.096	0.01																						0.006	0.008	0.739	0.46	-0.01	0.021	0.006	0.061	0.006
	rf.i	sex		0.501	0.12	4.165	0	0.265	0.737	0.512	0.252	0.512																						0.627	0.142	4.42	0	0.349	0.905	0.692	0.342	0.692
	rf.i	statin		0.464	0.146	3.172	0.002	0.177	0.75	0.474	0.182	0.474																						0.269	0.175	1.541	0.123	-0.073	0.611	0.297	0.116	0.297
	rf.s	1		0.216	0.106	2.04	0.041	0.008	0.423	1.772	1.772	1.772																						0.257	0.13	1.974	0.048	0.002	0.512	2.222	2.222	2.222
	rf.s	age		-0.005	0.002	-2.967	0.003	-0.008	-0.002	-0.038	-0.354	-0.038																						-0.006	0.002	-2.914	0.004	-0.009	-0.002	-0.048	-0.461	-0.048
	rf.s	sex		0.011	0.026	0.404	0.686	-0.041	0.062	0.088	0.043	0.088																						0.015	0.031	0.476	0.634	-0.047	0.076	0.129	0.064	0.129
	rf.s	statin		-0.194	0.035	-5.51	0	-0.263	-0.125	-1.592	-0.612	-1.592																						-0.141	0.04	-3.535	0	-0.219	-0.063	-1.221	-0.476	-1.221
	e.mval.IPT5	e.mval.IPT3	a3	0.142	0.091	1.562	0.118	-0.036	0.321	0.162	0.162	0.162																						0.127	0.104	1.223	0.221	-0.077	0.332	0.161	0.161	0.161
	e.mval.IPT6	e.mval.IPT5	a5	0.17	0.105	1.621	0.105	-0.036	0.377	0.174	0.174	0.174																						0.156	0.121	1.288	0.198	-0.081	0.393	0.157	0.157	0.157
	e.mval.IPT8	e.mval.IPT6	a6	0.125	0.094	1.321	0.186	-0.06	0.309	0.126	0.126	0.126																						-0.072	0.16	-0.453	0.651	-0.386	0.241	-0.074	-0.074	-0.074
	e.mval.IPT9	e.mval.IPT8	a8	0.222	0.157	1.416	0.157	-0.085	0.528	0.218	0.218	0.218																						0.264	0.291	0.907	0.364	-0.306	0.834	0.257	0.257	0.257
	e.mval.IPT5	e.rf.IPT3	b3	-0.008	0.004	-1.973	0.049	-0.017	0	-0.208	-0.208	-0.208																						-0.007	0.004	-1.784	0.074	-0.014	0.001	-0.216	-0.216	-0.216
	e.mval.IPT6	e.rf.IPT5	b5	-0.005	0.004	-1.126	0.26	-0.013	0.004	-0.136	-0.136	-0.136																						-0.008	0.005	-1.692	0.091	-0.017	0.001	-0.227	-0.227	-0.227
	e.mval.IPT8	e.rf.IPT6	b6	0.005	0.003	1.647	0.099	-0.001	0.012	0.151	0.151	0.151																						0.005	0.006	0.868	0.385	-0.006	0.016	0.152	0.152	0.152
	e.mval.IPT9	e.rf.IPT8	b8	-0.004	0.004	-1.049	0.294	-0.012	0.004	-0.119	-0.119	-0.119																						-0.003	0.006	-0.537	0.591	-0.015	0.009	-0.094	-0.094	-0.094
	e.rf.IPT5	e.rf.IPT3	c3	-0.263	0.313	-0.839	0.401	-0.876	0.351	-0.231	-0.231	-0.231																						-0.048	0.252	-0.192	0.848	-0.542	0.445	-0.054	-0.054	-0.054
	e.rf.IPT6	e.rf.IPT5	c5	0.294	0.112	2.627	0.009	0.075	0.513	0.298	0.298	0.298																						0.399	0.177	2.261	0.024	0.053	0.746	0.384	0.384	0.384
	e.rf.IPT8	e.rf.IPT6	c6	-0.144	0.158	-0.91	0.363	-0.453	0.166	-0.147	-0.147	-0.147																						-0.314	0.175	-1.789	0.074	-0.658	0.03	-0.326	-0.326	-0.326
	e.rf.IPT9	e.rf.IPT8	c8	0.151	0.154	0.985	0.325	-0.15	0.453	0.153	0.153	0.153																						-0.001	0.257	-0.005	0.996	-0.504	0.502	-0.001	-0.001	-0.001
	e.rf.IPT5	e.mval.IPT3	d3	-8.78	0.007	-1293.18	0	-8.793	-8.767	-0.359	-0.359	-0.359																						-7.603	0.007	-1147.62	0	-7.616	-7.59	-0.331	-0.331	-0.331
	e.rf.IPT6	e.mval.IPT5	d5	3.446	0.013	268.899	0	3.421	3.471	0.125	0.125	0.125																						5.831	0.005	1114.56	0	5.821	5.841	0.193	0.193	0.193
	e.rf.IPT8	e.mval.IPT6	d6	-5.338	0.014	-384.679	0	-5.365	-5.311	-0.195	-0.195	-0.195																						-0.747	0.011	-66.683	0	-0.769	-0.725	-0.026	-0.026	-0.026
	e.rf.IPT9	e.mval.IPT8	d8	-1.529	0.003	-544.641	0	-1.535	-1.524	-0.056	-0.056	-0.056																						0.296	0.005	64.06	0	0.287	0.305	0.01	0.01	0.01
cg05367173	mval.i	1		9.154	0.095	96.254	0	8.967	9.34				79.9	47	0.002	0.941	0.036		9.174	0.177	51.829	0	8.827	9.521				88.8	47	0	0.835	0.07		9.182	0.118	77.593	0	8.95	9.414	109.917	109.917	109.917	70.8	47	0.014	0.933	0.038
	mval.i	age		0	0.001	-0.125	0.901	-0.003	0.003										0	0.002	0.045	0.964	-0.005	0.005										-0.001	0.002	-0.404	0.686	-0.004	0.003	-0.008	-0.081	-0.008
	mval.i	sex		-0.009	0.026	-0.33	0.742	-0.06	0.043										-0.045	0.048	-0.938	0.348	-0.14	0.049										0.006	0.032	0.199	0.842	-0.056	0.068	0.076	0.037	0.076
	mval.i	statin		-0.016	0.032	-0.498	0.619	-0.079	0.047										-0.024	0.059	-0.398	0.691	-0.14	0.093										-0.011	0.04	-0.285	0.775	-0.09	0.067	-0.137	-0.054	-0.137
	mval.s	1		0.006	0.027	0.212	0.832	-0.047	0.058	0.233	0.233	0.233							0.019	0.049	0.388	0.698	-0.076	0.114	0.602	0.602	0.602							-0.005	0.035	-0.136	0.892	-0.074	0.065	-0.192	-0.192	-0.192
	mval.s	age		0	0	-0.262	0.793	-0.001	0.001	-0.004	-0.041	-0.004							0	0.001	-0.437	0.662	-0.002	0.001	-0.01	-0.094	-0.01							0	0.001	0.051	0.96	-0.001	0.001	0.001	0.01	0.001
	mval.s	sex		-0.001	0.008	-0.17	0.865	-0.016	0.014	-0.053	-0.026	-0.053							0.008	0.013	0.642	0.521	-0.017	0.033	0.259	0.126	0.259							-0.008	0.009	-0.853	0.393	-0.026	0.01	-0.314	-0.155	-0.314
	mval.s	statin		-0.001	0.008	-0.123	0.902	-0.018	0.016	-0.043	-0.016	-0.043							-0.011	0.015	-0.681	0.496	-0.041	0.02	-0.336	-0.126	-0.336							0.004	0.011	0.358	0.72	-0.017	0.025	0.151	0.059	0.151
	rf.i	1		5.243	0.476	11.021	0	4.311	6.175	5.194	5.194	5.194							5.371	0.977	5.497	0	3.456	7.286	5.346	5.346	5.346							5.521	0.537	10.285	0	4.469	6.573	6.744	6.744	6.744
	rf.i	age		0.01	0.007	1.464	0.143	-0.003	0.024	0.01	0.094	0.01							0.01	0.013	0.721	0.471	-0.017	0.036	0.01	0.088	0.01							0.006	0.008	0.702	0.482	-0.01	0.021	0.007	0.064	0.007
	rf.i	sex		0.516	0.12	4.298	0	0.281	0.752	0.511	0.252	0.511							0.273	0.224	1.218	0.223	-0.166	0.713	0.272	0.133	0.272							0.644	0.138	4.682	0	0.374	0.913	0.787	0.389	0.787
	rf.i	statin		0.469	0.147	3.197	0.001	0.181	0.757	0.465	0.179	0.465							0.755	0.309	2.444	0.015	0.15	1.361	0.752	0.281	0.752							0.282	0.171	1.647	0.1	-0.054	0.618	0.344	0.134	0.344
	rf.s	1		0.228	0.103	2.214	0.027	0.026	0.43	1.753	1.753	1.753							0.008	0.175	0.048	0.962	-0.334	0.351	0.072	0.072	0.072							0.259	0.128	2.022	0.043	0.008	0.511	3.794	3.794	3.794
	rf.s	age		-0.005	0.002	-3.157	0.002	-0.008	-0.002	-0.037	-0.344	-0.037							-0.001	0.003	-0.364	0.716	-0.006	0.004	-0.008	-0.076	-0.008							-0.006	0.002	-2.945	0.003	-0.009	-0.002	-0.081	-0.777	-0.081
	rf.s	sex		0.011	0.026	0.406	0.685	-0.041	0.063	0.083	0.041	0.083							0.008	0.043	0.178	0.859	-0.076	0.091	0.065	0.032	0.065							0.016	0.031	0.52	0.603	-0.045	0.077	0.237	0.117	0.237
	rf.s	statin		-0.196	0.034	-5.724	0	-0.263	-0.129	-1.505	-0.579	-1.505							-0.297	0.067	-4.409	0	-0.429	-0.165	-2.561	-0.959	-2.561							-0.146	0.039	-3.784	0	-0.221	-0.07	-2.133	-0.832	-2.133
	e.mval.IPT5	e.mval.IPT3	a3	-0.067	0.118	-0.57	0.568	-0.298	0.164	-0.072	-0.072	-0.072							0.131	0.512	0.256	0.798	-0.872	1.134	0.125	0.125	0.125							-0.195	0.135	-1.445	0.148	-0.46	0.069	-0.211	-0.211	-0.211
	e.mval.IPT6	e.mval.IPT5	a5	0.081	0.113	0.722	0.471	-0.14	0.302	0.081	0.081	0.081							0.339	0.197	1.718	0.086	-0.048	0.725	0.326	0.326	0.326							-0.005	0.133	-0.038	0.97	-0.265	0.255	-0.005	-0.005	-0.005
	e.mval.IPT8	e.mval.IPT6	a6	-0.059	0.155	-0.383	0.702	-0.364	0.245	-0.06	-0.06	-0.06							0.039	0.559	0.069	0.945	-1.057	1.135	0.041	0.041	0.041							-0.11	0.137	-0.806	0.42	-0.379	0.158	-0.11	-0.11	-0.11
	e.mval.IPT9	e.mval.IPT8	a8	-0.082	0.179	-0.459	0.646	-0.433	0.269	-0.082	-0.082	-0.082							-0.281	0.431	-0.652	0.514	-1.126	0.564	-0.271	-0.271	-0.271							0.073	0.208	0.35	0.727	-0.335	0.48	0.072	0.072	0.072
	e.mval.IPT5	e.rf.IPT3	b3	-0.055	0.052	-1.045	0.296	-0.158	0.048	-0.127	-0.127	-0.127							-0.11	0.181	-0.608	0.543	-0.464	0.244	-0.161	-0.161	-0.161							-0.047	0.048	-0.978	0.328	-0.14	0.047	-0.159	-0.159	-0.159
	e.mval.IPT6	e.rf.IPT5	b5	0.054	0.048	1.133	0.257	-0.04	0.148	0.145	0.145	0.145							0.024	0.068	0.35	0.726	-0.109	0.157	0.069	0.069	0.069							0.042	0.086	0.494	0.621	-0.126	0.21	0.119	0.119	0.119
	e.mval.IPT8	e.rf.IPT6	b6	-0.001	0.041	-0.034	0.973	-0.082	0.079	-0.004	-0.004	-0.004							0.03	0.218	0.135	0.893	-0.399	0.458	0.081	0.081	0.081							0.02	0.035	0.582	0.561	-0.048	0.088	0.061	0.061	0.061
	e.mval.IPT9	e.rf.IPT8	b8	-0.022	0.05	-0.448	0.654	-0.119	0.075	-0.059	-0.059	-0.059							0.034	0.104	0.323	0.746	-0.17	0.237	0.086	0.086	0.086							-0.045	0.056	-0.813	0.416	-0.154	0.064	-0.129	-0.129	-0.129
	e.rf.IPT5	e.rf.IPT3	c3	-0.234	0.347	-0.675	0.5	-0.915	0.446	-0.203	-0.203	-0.203							-1.117	1.465	-0.762	0.446	-3.988	1.755	-0.543	-0.543	-0.543							0.139	0.342	0.407	0.684	-0.53	0.809	0.173	0.173	0.173
	e.rf.IPT6	e.rf.IPT5	c5	0.261	0.154	1.69	0.091	-0.042	0.564	0.255	0.255	0.255							0.191	0.372	0.512	0.609	-0.539	0.92	0.213	0.213	0.213							0.447	0.312	1.431	0.152	-0.165	1.06	0.415	0.415	0.415
	e.rf.IPT8	e.rf.IPT6	c6	-0.13	0.154	-0.843	0.399	-0.432	0.172	-0.134	-0.134	-0.134							0.187	0.378	0.494	0.621	-0.554	0.928	0.194	0.194	0.194							-0.267	0.186	-1.436	0.151	-0.631	0.097	-0.281	-0.281	-0.281
	e.rf.IPT9	e.rf.IPT8	c8	0.136	0.181	0.748	0.454	-0.219	0.49	0.136	0.136	0.136							0.321	0.251	1.278	0.201	-0.171	0.812	0.312	0.312	0.312							0.096	0.288	0.333	0.739	-0.469	0.661	0.099	0.099	0.099
	e.rf.IPT5	e.mval.IPT3	d3	0.011	0.481	0.023	0.982	-0.932	0.954	0.004	0.004	0.004							-0.248	2.698	-0.092	0.927	-5.536	5.04	-0.079	-0.079	-0.079							-0.157	0.469	-0.334	0.738	-1.076	0.762	-0.062	-0.062	-0.062
	e.rf.IPT6	e.mval.IPT5	d5	0.354	0.282	1.258	0.209	-0.198	0.907	0.13	0.13	0.13							0.68	0.739	0.921	0.357	-0.768	2.129	0.251	0.251	0.251							0.197	0.283	0.697	0.486	-0.357	0.751	0.067	0.067	0.067
	e.rf.IPT8	e.mval.IPT6	d6	-0.148	0.415	-0.356	0.722	-0.961	0.665	-0.056	-0.056	-0.056							-0.313	0.755	-0.415	0.678	-1.793	1.167	-0.125	-0.125	-0.125							-0.087	0.531	-0.164	0.87	-1.127	0.953	-0.03	-0.03	-0.03
	e.rf.IPT9	e.mval.IPT8	d8	-0.012	0.251	-0.047	0.962	-0.505	0.481	-0.004	-0.004	-0.004							-0.137	0.562	-0.243	0.808	-1.239	0.966	-0.05	-0.05	-0.05							-0.157	0.431	-0.365	0.715	-1.002	0.687	-0.057	-0.057	-0.057
cg07206725	mval.i	1		0.382	0.051	7.447	0	0.282	0.483	5.61	5.61	5.61	67	47	0.029	0.965	0.028		0.198	0.104	1.906	0.057	-0.006	0.401	1.664	1.664	1.664	74.5	47	0.006	0.904	0.056		0.48	0.06	7.96	0	0.362	0.598	12.746	12.746	12.746	59.8	47	0.1	0.963	0.028
	mval.i	age		0.002	0.001	3.128	0.002	0.001	0.004	0.035	0.327	0.035							0.005	0.001	3.199	0.001	0.002	0.008	0.039	0.359	0.039							0.001	0.001	1.199	0.23	-0.001	0.003	0.028	0.269	0.028
	mval.i	sex		-0.022	0.015	-1.438	0.15	-0.051	0.008	-0.318	-0.157	-0.318							0.003	0.03	0.113	0.91	-0.055	0.062	0.029	0.014	0.029							-0.026	0.017	-1.516	0.129	-0.059	0.008	-0.685	-0.339	-0.685
	mval.i	statin		0.001	0.022	0.046	0.963	-0.043	0.045	0.015	0.006	0.015							0.076	0.048	1.601	0.109	-0.017	0.17	0.643	0.241	0.643							-0.037	0.022	-1.633	0.102	-0.081	0.007	-0.972	-0.379	-0.972
	mval.s	1		0.038	0.015	2.558	0.011	0.009	0.068	1.811	1.811	1.811							0.091	0.027	3.433	0.001	0.039	0.143	2.986	2.986	2.986							0.013	0.019	0.684	0.494	-0.024	0.049	0.98	0.98	0.98
	mval.s	age		-0.001	0	-2.702	0.007	-0.001	0	-0.029	-0.271	-0.029							-0.001	0	-3.245	0.001	-0.002	0	-0.041	-0.375	-0.041							0	0	-0.975	0.329	-0.001	0	-0.021	-0.2	-0.021
	mval.s	sex		-0.001	0.004	-0.223	0.823	-0.009	0.007	-0.045	-0.022	-0.045							-0.012	0.008	-1.627	0.104	-0.027	0.002	-0.4	-0.195	-0.4							0.003	0.005	0.509	0.611	-0.007	0.013	0.2	0.099	0.2
	mval.s	statin		-0.001	0.005	-0.192	0.848	-0.012	0.009	-0.049	-0.019	-0.049							-0.02	0.01	-1.996	0.046	-0.041	0	-0.671	-0.251	-0.671							0.008	0.006	1.371	0.17	-0.003	0.019	0.608	0.237	0.608
	rf.i	1		5.214	0.474	10.997	0	4.285	6.143	5.601	5.601	5.601							5.176	0.903	5.733	0	3.407	6.946	5.208	5.208	5.208							5.438	0.534	10.178	0	4.391	6.486	6.624	6.624	6.624
	rf.i	age		0.011	0.007	1.53	0.126	-0.003	0.024	0.011	0.106	0.011							0.013	0.013	0.984	0.325	-0.012	0.037	0.013	0.116	0.013							0.007	0.008	0.849	0.396	-0.009	0.022	0.008	0.077	0.008
	rf.i	sex		0.519	0.118	4.383	0	0.287	0.751	0.558	0.275	0.558							0.21	0.214	0.981	0.327	-0.209	0.629	0.211	0.103	0.211							0.657	0.139	4.727	0	0.385	0.93	0.8	0.396	0.8
	rf.i	statin		0.499	0.146	3.406	0.001	0.212	0.786	0.536	0.206	0.536							0.919	0.279	3.289	0.001	0.371	1.467	0.925	0.346	0.925							0.284	0.163	1.738	0.082	-0.036	0.603	0.345	0.135	0.345
	rf.s	1		0.228	0.102	2.235	0.025	0.028	0.427	2.536	2.536	2.536							0.058	0.146	0.394	0.694	-0.229	0.344	0.644	0.644	0.644							0.279	0.127	2.195	0.028	0.03	0.528	4.128	4.128	4.128
	rf.s	age		-0.005	0.001	-3.204	0.001	-0.008	-0.002	-0.053	-0.5	-0.053							-0.002	0.002	-0.774	0.439	-0.006	0.003	-0.02	-0.18	-0.02							-0.006	0.002	-3.132	0.002	-0.009	-0.002	-0.086	-0.824	-0.086
	rf.s	sex		0.011	0.026	0.439	0.661	-0.04	0.062	0.127	0.063	0.127							0.03	0.04	0.734	0.463	-0.049	0.109	0.331	0.162	0.331							0.014	0.031	0.447	0.655	-0.046	0.074	0.203	0.1	0.203
	rf.s	statin		-0.201	0.034	-5.962	0	-0.267	-0.135	-2.24	-0.861	-2.24							-0.326	0.064	-5.121	0	-0.451	-0.201	-3.643	-1.364	-3.643							-0.15	0.038	-3.951	0	-0.224	-0.076	-2.217	-0.865	-2.217
	e.mval.IPT5	e.mval.IPT3	a3	-0.148	0.163	-0.904	0.366	-0.468	0.173	-0.173	-0.173	-0.173							-0.276	0.174	-1.59	0.112	-0.616	0.064	-0.385	-0.385	-0.385							-0.086	0.181	-0.474	0.636	-0.442	0.27	-0.095	-0.095	-0.095
	e.mval.IPT6	e.mval.IPT5	a5	0.154	0.106	1.447	0.148	-0.055	0.362	0.163	0.163	0.163							0.198	0.125	1.591	0.112	-0.046	0.442	0.211	0.211	0.211							0.078	0.132	0.589	0.556	-0.18	0.335	0.081	0.081	0.081
	e.mval.IPT8	e.mval.IPT6	a6	0.09	0.073	1.236	0.216	-0.053	0.234	0.092	0.092	0.092							-0.021	0.175	-0.122	0.903	-0.365	0.322	-0.024	-0.024	-0.024							0.087	0.094	0.931	0.352	-0.097	0.271	0.087	0.087	0.087
	e.mval.IPT9	e.mval.IPT8	a8	-0.351	0.22	-1.593	0.111	-0.783	0.081	-0.335	-0.335	-0.335							-1.046	0.423	-2.471	0.013	-1.875	-0.216	-0.725	-0.725	-0.725							-0.136	0.242	-0.562	0.574	-0.609	0.338	-0.136	-0.136	-0.136
	e.mval.IPT5	e.rf.IPT3	b3	-0.078	0.039	-2.011	0.044	-0.154	-0.002	-0.399	-0.399	-0.399							-0.104	0.094	-1.101	0.271	-0.289	0.081	-0.418	-0.418	-0.418							-0.053	0.031	-1.695	0.09	-0.114	0.008	-0.306	-0.306	-0.306
	e.mval.IPT6	e.rf.IPT5	b5	0.034	0.021	1.644	0.1	-0.007	0.075	0.183	0.183	0.183							0.046	0.022	2.096	0.036	0.003	0.089	0.328	0.328	0.328							0.011	0.04	0.277	0.782	-0.067	0.089	0.054	0.054	0.054
	e.mval.IPT8	e.rf.IPT6	b6	-0.022	0.014	-1.489	0.136	-0.05	0.007	-0.124	-0.124	-0.124							0.007	0.032	0.223	0.823	-0.056	0.07	0.055	0.055	0.055							-0.024	0.019	-1.293	0.196	-0.06	0.012	-0.124	-0.124	-0.124
	e.mval.IPT9	e.rf.IPT8	b8	0.005	0.03	0.159	0.873	-0.054	0.063	0.025	0.025	0.025							0.01	0.075	0.133	0.895	-0.137	0.157	0.053	0.053	0.053							0.003	0.035	0.083	0.934	-0.065	0.071	0.014	0.014	0.014
	e.rf.IPT5	e.rf.IPT3	c3	0.03	0.29	0.104	0.917	-0.539	0.599	0.031	0.031	0.031							-0.663	1.022	-0.649	0.516	-2.666	1.339	-0.397	-0.397	-0.397							0.123	0.256	0.482	0.63	-0.378	0.624	0.154	0.154	0.154
	e.rf.IPT6	e.rf.IPT5	c5	0.327	0.136	2.401	0.016	0.06	0.595	0.312	0.312	0.312							0.222	0.265	0.838	0.402	-0.297	0.74	0.228	0.228	0.228							0.379	0.237	1.602	0.109	-0.085	0.844	0.354	0.354	0.354
	e.rf.IPT8	e.rf.IPT6	c6	-0.094	0.16	-0.583	0.56	-0.408	0.221	-0.098	-0.098	-0.098							0.326	0.477	0.683	0.495	-0.609	1.26	0.325	0.325	0.325							-0.28	0.177	-1.585	0.113	-0.626	0.066	-0.293	-0.293	-0.293
	e.rf.IPT9	e.rf.IPT8	c8	0.236	0.185	1.275	0.202	-0.127	0.599	0.231	0.231	0.231							0.437	0.319	1.37	0.171	-0.188	1.063	0.4	0.4	0.4							0.098	0.279	0.353	0.724	-0.448	0.645	0.102	0.102	0.102
	e.rf.IPT5	e.mval.IPT3	d3	-0.416	0.689	-0.603	0.546	-1.767	0.935	-0.096	-0.096	-0.096							0.275	1.453	0.19	0.85	-2.572	3.122	0.057	0.057	0.057							-0.545	0.831	-0.655	0.512	-2.174	1.084	-0.13	-0.13	-0.13
	e.rf.IPT6	e.mval.IPT5	d5	-0.453	0.419	-1.081	0.28	-1.275	0.369	-0.085	-0.085	-0.085							1.375	1.223	1.124	0.261	-1.022	3.772	0.21	0.21	0.21							-0.895	0.456	-1.962	0.05	-1.79	-0.001	-0.18	-0.18	-0.18
	e.rf.IPT8	e.mval.IPT6	d6	0.601	0.554	1.084	0.278	-0.485	1.687	0.111	0.111	0.111							0.502	1.734	0.29	0.772	-2.896	3.901	0.072	0.072	0.072							0.019	0.544	0.035	0.972	-1.048	1.086	0.004	0.004	0.004
	e.rf.IPT9	e.mval.IPT8	d8	0.604	0.518	1.165	0.244	-0.412	1.62	0.107	0.107	0.107							2.363	1.275	1.854	0.064	-0.135	4.861	0.281	0.281	0.281							0.011	0.597	0.019	0.985	-1.16	1.182	0.002	0.002	0.002
cg08550882	mval.i	1		6.132	0.25	24.518	0	5.642	6.622				79.4	47	0.002	0.945	0.036		6.328	0.451	14.044	0	5.445	7.211				84.7	47	0.001	0.86	0.066		5.934	0.297	19.979	0	5.352	6.516				71.7	47	0.012	0.934	0.039
	mval.i	age		-0.001	0.004	-0.383	0.701	-0.009	0.006										-0.003	0.007	-0.436	0.663	-0.016	0.01										0.001	0.004	0.169	0.866	-0.008	0.009
	mval.i	sex		-0.214	0.07	-3.072	0.002	-0.35	-0.077										-0.265	0.123	-2.144	0.032	-0.507	-0.023										-0.184	0.08	-2.291	0.022	-0.341	-0.027
	mval.i	statin		0.066	0.088	0.751	0.453	-0.106	0.238										-0.026	0.233	-0.113	0.91	-0.484	0.431										0.097	0.083	1.16	0.246	-0.067	0.26
	mval.s	1		-0.001	0.07	-0.014	0.989	-0.139	0.137										-0.056	0.138	-0.407	0.684	-0.327	0.214										0.021	0.084	0.251	0.802	-0.143	0.185
	mval.s	age		0	0.001	0.285	0.776	-0.002	0.002										0.001	0.002	0.313	0.754	-0.003	0.005										0	0.001	0.237	0.813	-0.002	0.003
	mval.s	sex		0.002	0.019	0.127	0.899	-0.034	0.039										0.018	0.036	0.506	0.613	-0.053	0.089										-0.008	0.021	-0.389	0.697	-0.05	0.033
	mval.s	statin		-0.017	0.02	-0.829	0.407	-0.056	0.023										0.01	0.047	0.204	0.839	-0.082	0.101										-0.029	0.022	-1.312	0.189	-0.073	0.014
	rf.i	1		5.242	0.471	11.129	0	4.318	6.165	5.254	5.254	5.254							5.442	0.912	5.968	0	3.655	7.229	5.428	5.428	5.428							5.518	0.527	10.469	0	4.485	6.551	6.22	6.22	6.22
	rf.i	age		0.01	0.007	1.477	0.14	-0.003	0.023	0.01	0.095	0.01							0.008	0.012	0.681	0.496	-0.016	0.033	0.008	0.078	0.008							0.006	0.008	0.72	0.471	-0.01	0.021	0.006	0.06	0.006
	rf.i	sex		0.524	0.119	4.418	0	0.291	0.756	0.525	0.259	0.525							0.283	0.217	1.303	0.193	-0.143	0.708	0.282	0.138	0.282							0.655	0.14	4.691	0	0.381	0.928	0.738	0.365	0.738
	rf.i	statin		0.469	0.146	3.206	0.001	0.182	0.756	0.47	0.181	0.47							0.797	0.296	2.689	0.007	0.216	1.377	0.795	0.297	0.795							0.265	0.173	1.535	0.125	-0.073	0.603	0.299	0.117	0.299
	rf.s	1		0.229	0.101	2.265	0.024	0.031	0.427	1.841	1.841	1.841							0.016	0.14	0.111	0.911	-0.26	0.291										0.255	0.123	2.062	0.039	0.013	0.496	2.69	2.69	2.69
	rf.s	age		-0.005	0.001	-3.21	0.001	-0.008	-0.002	-0.038	-0.361	-0.038							-0.001	0.002	-0.472	0.637	-0.005	0.003										-0.005	0.002	-3.006	0.003	-0.009	-0.002	-0.058	-0.555	-0.058
	rf.s	sex		0.008	0.026	0.309	0.758	-0.043	0.059	0.065	0.032	0.065							0.001	0.046	0.02	0.984	-0.09	0.091										0.013	0.031	0.406	0.685	-0.048	0.074	0.133	0.066	0.133
	rf.s	statin		-0.199	0.034	-5.805	0	-0.266	-0.132	-1.598	-0.614	-1.598							-0.309	0.065	-4.734	0	-0.437	-0.181										-0.145	0.039	-3.731	0	-0.221	-0.069	-1.532	-0.597	-1.532
	e.mval.IPT5	e.mval.IPT3	a3	0.107	0.09	1.187	0.235	-0.07	0.285	0.127	0.127	0.127							0.036	0.174	0.207	0.836	-0.304	0.376	0.037	0.037	0.037							0.199	0.111	1.785	0.074	-0.02	0.417	0.256	0.256	0.256
	e.mval.IPT6	e.mval.IPT5	a5	0.139	0.1	1.399	0.162	-0.056	0.335	0.139	0.139	0.139							0.08	0.193	0.415	0.678	-0.298	0.459	0.081	0.081	0.081							0.259	0.111	2.339	0.019	0.042	0.475	0.258	0.258	0.258
	e.mval.IPT8	e.mval.IPT6	a6	-0.014	0.114	-0.126	0.9	-0.239	0.21	-0.015	-0.015	-0.015							0.247	0.231	1.066	0.287	-0.207	0.7	0.225	0.225	0.225							-0.112	0.112	-0.998	0.318	-0.332	0.108	-0.115	-0.115	-0.115
	e.mval.IPT9	e.mval.IPT8	a8	0.018	0.121	0.151	0.88	-0.219	0.255	0.018	0.018	0.018							0.134	0.202	0.66	0.509	-0.263	0.53	0.131	0.131	0.131							0.087	0.149	0.586	0.558	-0.205	0.379	0.088	0.088	0.088
	e.mval.IPT5	e.rf.IPT3	b3	-0.041	0.117	-0.351	0.725	-0.271	0.189	-0.038	-0.038	-0.038							-0.291	0.385	-0.756	0.449	-1.046	0.464	-0.162	-0.162	-0.162							0.012	0.12	0.097	0.922	-0.223	0.246	0.014	0.014	0.014
	e.mval.IPT6	e.rf.IPT5	b5	0.058	0.114	0.511	0.609	-0.166	0.283	0.06	0.06	0.06							0.029	0.145	0.203	0.839	-0.255	0.314	0.033	0.033	0.033							0.064	0.163	0.391	0.696	-0.256	0.384	0.066	0.066	0.066
	e.mval.IPT8	e.rf.IPT6	b6	-0.097	0.122	-0.796	0.426	-0.337	0.142	-0.106	-0.106	-0.106							-0.281	0.233	-1.207	0.227	-0.738	0.175	-0.316	-0.316	-0.316							-0.013	0.122	-0.106	0.916	-0.252	0.226	-0.015	-0.015	-0.015
	e.mval.IPT9	e.rf.IPT8	b8	-0.038	0.108	-0.355	0.723	-0.25	0.173	-0.04	-0.04	-0.04							-0.365	0.162	-2.253	0.024	-0.682	-0.047	-0.392	-0.392	-0.392							0.005	0.113	0.044	0.965	-0.217	0.227	0.006	0.006	0.006
	e.rf.IPT5	e.rf.IPT3	c3	-0.21	0.379	-0.554	0.58	-0.954	0.534	-0.184	-0.184	-0.184							-0.776	1.416	-0.548	0.584	-3.551	2	-0.386	-0.386	-0.386							0.046	0.413	0.111	0.912	-0.765	0.856	0.054	0.054	0.054
	e.rf.IPT6	e.rf.IPT5	c5	0.293	0.128	2.292	0.022	0.042	0.543	0.279	0.279	0.279							0.414	0.186	2.222	0.026	0.049	0.779	0.38	0.38	0.38							0.379	0.248	1.528	0.127	-0.107	0.866	0.353	0.353	0.353
	e.rf.IPT8	e.rf.IPT6	c6	-0.061	0.155	-0.392	0.695	-0.365	0.243	-0.064	-0.064	-0.064							0.491	0.435	1.128	0.259	-0.362	1.343	0.505	0.505	0.505							-0.267	0.18	-1.488	0.137	-0.619	0.085	-0.267	-0.267	-0.267
	e.rf.IPT9	e.rf.IPT8	c8	0.174	0.186	0.935	0.35	-0.19	0.538	0.174	0.174	0.174							0.587	0.233	2.521	0.012	0.131	1.043	0.544	0.544	0.544							0.097	0.276	0.352	0.724	-0.443	0.637	0.103	0.103	0.103
	e.rf.IPT5	e.mval.IPT3	d3	-0.121	0.178	-0.677	0.498	-0.47	0.229	-0.138	-0.138	-0.138							-0.09	0.542	-0.167	0.868	-1.152	0.971	-0.083	-0.083	-0.083							-0.057	0.152	-0.373	0.71	-0.355	0.242	-0.071	-0.071	-0.071
	e.rf.IPT6	e.mval.IPT5	d5	-0.25	0.09	-2.779	0.005	-0.426	-0.074	-0.23	-0.23	-0.23							-0.438	0.198	-2.216	0.027	-0.825	-0.051	-0.36	-0.36	-0.36							-0.12	0.117	-1.026	0.305	-0.348	0.109	-0.108	-0.108	-0.108
	e.rf.IPT8	e.mval.IPT6	d6	0.211	0.136	1.553	0.12	-0.055	0.478	0.204	0.204	0.204							0.091	0.283	0.321	0.748	-0.463	0.644	0.076	0.076	0.076							0.283	0.178	1.59	0.112	-0.066	0.631	0.256	0.256	0.256
	e.rf.IPT9	e.mval.IPT8	d8	-0.115	0.112	-1.025	0.305	-0.335	0.105	-0.111	-0.111	-0.111							-0.167	0.164	-1.02	0.308	-0.488	0.154	-0.141	-0.141	-0.141							-0.189	0.178	-1.061	0.288	-0.537	0.16	-0.175	-0.175	-0.175
cg09794680	mval.i	1		2.261	0.095	23.836	0	2.075	2.446	16.381	16.381	16.381	78.6	47	0.003	0.954	0.036		2.526	0.173	14.607	0	2.187	2.864				67.9	47	0.025	0.925	0.049		2.166	0.112	19.381	0	1.947	2.385	12.315	12.315	12.315	77.6	47	0.003	0.934	0.044
	mval.i	age		0	0.001	0.28	0.779	-0.002	0.003	0.003	0.027	0.003							-0.003	0.002	-1.373	0.17	-0.008	0.001										0.002	0.002	0.994	0.32	-0.002	0.005	0.009	0.089	0.009
	mval.i	sex		0.004	0.027	0.153	0.879	-0.048	0.056	0.029	0.014	0.029							0.022	0.049	0.44	0.66	-0.074	0.117										0.012	0.031	0.395	0.693	-0.048	0.072	0.069	0.034	0.069
	mval.i	statin		0.077	0.035	2.172	0.03	0.008	0.146	0.558	0.214	0.558							0.14	0.076	1.833	0.067	-0.01	0.289										0.057	0.038	1.523	0.128	-0.016	0.131	0.325	0.127	0.325
	mval.s	1		0.015	0.023	0.644	0.519	-0.031	0.061	1.196	1.196	1.196							-0.027	0.048	-0.56	0.575	-0.121	0.067										0.027	0.026	1.025	0.305	-0.024	0.078	1.184	1.184	1.184
	mval.s	age		0	0	-1.002	0.316	-0.001	0	-0.028	-0.265	-0.028							0	0.001	0.457	0.648	-0.001	0.002										-0.001	0	-1.352	0.176	-0.001	0	-0.024	-0.227	-0.024
	mval.s	sex		0.001	0.007	0.127	0.899	-0.013	0.014	0.07	0.034	0.07							0.003	0.015	0.233	0.816	-0.025	0.032										-0.006	0.008	-0.81	0.418	-0.021	0.009	-0.274	-0.136	-0.274
	mval.s	statin		-0.013	0.009	-1.425	0.154	-0.03	0.005	-1.005	-0.386	-1.005							-0.032	0.015	-2.157	0.031	-0.061	-0.003										-0.004	0.009	-0.407	0.684	-0.022	0.015	-0.168	-0.066	-0.168
	rf.i	1		5.266	0.474	11.104	0	4.336	6.195	5.584	5.584	5.584							5.239	0.902	5.808	0	3.471	7.007	5.522	5.522	5.522							5.578	0.533	10.473	0	4.534	6.622	8.607	8.607	8.607
	rf.i	age		0.01	0.007	1.432	0.152	-0.004	0.023	0.01	0.098	0.01							0.011	0.013	0.879	0.379	-0.014	0.036	0.012	0.107	0.012							0.005	0.008	0.627	0.53	-0.01	0.02	0.008	0.072	0.008
	rf.i	sex		0.508	0.123	4.138	0	0.267	0.749	0.539	0.265	0.539							0.288	0.219	1.316	0.188	-0.141	0.716	0.303	0.148	0.303							0.615	0.144	4.276	0	0.333	0.897	0.949	0.47	0.949
	rf.i	statin		0.452	0.149	3.032	0.002	0.16	0.744	0.48	0.184	0.48							0.742	0.277	2.676	0.007	0.199	1.286	0.783	0.293	0.783							0.238	0.169	1.41	0.158	-0.093	0.569	0.367	0.143	0.367
	rf.s	1		0.231	0.102	2.255	0.024	0.03	0.431	2.146	2.146	2.146							0.09	0.141	0.64	0.522	-0.186	0.366										0.251	0.128	1.963	0.05	0	0.501
	rf.s	age		-0.005	0.002	-3.231	0.001	-0.008	-0.002	-0.045	-0.425	-0.045							-0.002	0.002	-0.881	0.379	-0.006	0.002										-0.005	0.002	-2.948	0.003	-0.009	-0.002
	rf.s	sex		0.014	0.028	0.495	0.621	-0.041	0.069	0.13	0.064	0.13							-0.011	0.042	-0.253	0.8	-0.094	0.072										0.021	0.034	0.615	0.539	-0.045	0.087
	rf.s	statin		-0.189	0.037	-5.076	0	-0.262	-0.116	-1.762	-0.677	-1.762							-0.3	0.062	-4.858	0	-0.421	-0.179										-0.132	0.042	-3.168	0.002	-0.214	-0.051
	e.mval.IPT5	e.mval.IPT3	a3	0.011	0.209	0.054	0.957	-0.398	0.421	0.012	0.012	0.012							0.2	0.216	0.926	0.354	-0.223	0.623	0.221	0.221	0.221							-0.211	0.317	-0.665	0.506	-0.831	0.41	-0.212	-0.212	-0.212
	e.mval.IPT6	e.mval.IPT5	a5	0.047	0.107	0.436	0.663	-0.163	0.256	0.047	0.047	0.047							0.262	0.166	1.579	0.114	-0.063	0.586	0.265	0.265	0.265							-0.04	0.163	-0.243	0.808	-0.36	0.28	-0.04	-0.04	-0.04
	e.mval.IPT8	e.mval.IPT6	a6	0.003	0.146	0.024	0.981	-0.283	0.29	0.003	0.003	0.003							-0.136	0.288	-0.47	0.638	-0.701	0.43	-0.138	-0.138	-0.138							0.097	0.156	0.62	0.535	-0.209	0.403	0.097	0.097	0.097
	e.mval.IPT9	e.mval.IPT8	a8	-0.095	0.118	-0.807	0.419	-0.325	0.136	-0.094	-0.094	-0.094							-0.227	0.166	-1.365	0.172	-0.553	0.099	-0.224	-0.224	-0.224							0.049	0.2	0.244	0.807	-0.343	0.44	0.049	0.049	0.049
	e.mval.IPT5	e.rf.IPT3	b3	0.033	0.138	0.24	0.81	-0.238	0.305	0.101	0.101	0.101							0.125	0.12	1.041	0.298	-0.11	0.359	0.234	0.234	0.234							0.008	0.092	0.084	0.933	-0.173	0.188	0.037	0.037	0.037
	e.mval.IPT6	e.rf.IPT5	b5	-0.034	0.04	-0.85	0.395	-0.112	0.044	-0.104	-0.104	-0.104							-0.052	0.046	-1.122	0.262	-0.143	0.039	-0.173	-0.173	-0.173							-0.039	0.065	-0.607	0.544	-0.166	0.087	-0.143	-0.143	-0.143
	e.mval.IPT8	e.rf.IPT6	b6	-0.013	0.055	-0.24	0.81	-0.121	0.094	-0.043	-0.043	-0.043							-0.055	0.077	-0.711	0.477	-0.207	0.097	-0.183	-0.183	-0.183							0.023	0.03	0.777	0.437	-0.035	0.081	0.089	0.089	0.089
	e.mval.IPT9	e.rf.IPT8	b8	0.021	0.062	0.344	0.731	-0.099	0.142	0.065	0.065	0.065							-0.042	0.074	-0.57	0.569	-0.188	0.103	-0.159	-0.159	-0.159							0.007	0.073	0.098	0.922	-0.136	0.15	0.026	0.026	0.026
	e.rf.IPT5	e.rf.IPT3	c3	-0.009	1.397	-0.006	0.995	-2.747	2.729	-0.009	-0.009	-0.009							-0.489	0.989	-0.494	0.621	-2.428	1.45	-0.278	-0.278	-0.278							0.255	0.455	0.56	0.576	-0.637	1.146	0.341	0.341	0.341
	e.rf.IPT6	e.rf.IPT5	c5	0.299	0.285	1.051	0.293	-0.259	0.857	0.281	0.281	0.281							0.384	0.212	1.809	0.07	-0.032	0.8	0.393	0.393	0.393							0.458	0.28	1.632	0.103	-0.092	1.007	0.433	0.433	0.433
	e.rf.IPT8	e.rf.IPT6	c6	-0.092	0.163	-0.565	0.572	-0.412	0.228	-0.098	-0.098	-0.098							0.562	0.286	1.968	0.049	0.002	1.122	0.493	0.493	0.493							-0.229	0.24	-0.951	0.341	-0.7	0.243	-0.249	-0.249	-0.249
	e.rf.IPT9	e.rf.IPT8	c8	0.195	0.397	0.493	0.622	-0.582	0.973	0.193	0.193	0.193							0.624	0.138	4.505	0	0.352	0.895	0.619	0.619	0.619							0.153	0.319	0.481	0.63	-0.471	0.778	0.158	0.158	0.158
	e.rf.IPT5	e.mval.IPT3	d3	0.352	1.751	0.201	0.841	-3.08	3.785	0.119	0.119	0.119							1.266	1.083	1.169	0.242	-0.857	3.39	0.426	0.426	0.426							-0.403	1.34	-0.301	0.764	-3.029	2.223	-0.112	-0.112	-0.112
	e.rf.IPT6	e.mval.IPT5	d5	0.683	0.432	1.582	0.114	-0.163	1.53	0.208	0.208	0.208							0.557	0.476	1.17	0.242	-0.376	1.491	0.173	0.173	0.173							0.686	0.564	1.217	0.224	-0.419	1.79	0.18	0.18	0.18
	e.rf.IPT8	e.mval.IPT6	d6	0.176	0.509	0.345	0.73	-0.821	1.172	0.057	0.057	0.057							-1.408	0.458	-3.076	0.002	-2.304	-0.511	-0.379	-0.379	-0.379							0.491	0.797	0.616	0.538	-1.071	2.052	0.139	0.139	0.139
	e.rf.IPT9	e.mval.IPT8	d8	0.086	0.357	0.241	0.81	-0.614	0.786	0.027	0.027	0.027							-0.28	0.413	-0.678	0.498	-1.091	0.53	-0.073	-0.073	-0.073							0.349	0.911	0.383	0.702	-1.436	2.134	0.101	0.101	0.101
cg10935662	mval.i	1		1.614	0.168	9.59	0	1.284	1.944	10.099	10.099	10.099	64.9	47	0.043	0.97	0.027		1.815	0.34	5.339	0	1.148	2.481	20.623	20.623	20.623	77.4	47	0.003	0.882	0.059		1.562	0.206	7.591	0	1.159	1.965	13.544	13.544	13.544	79.7	47	0.002	0.918	0.045
	mval.i	age		0	0.003	-0.148	0.882	-0.005	0.005	-0.002	-0.022	-0.002							-0.004	0.005	-0.742	0.458	-0.014	0.006	-0.043	-0.398	-0.043							0.001	0.003	0.194	0.847	-0.005	0.007	0.005	0.049	0.005
	mval.i	sex		-0.082	0.051	-1.603	0.109	-0.183	0.018	-0.514	-0.253	-0.514							-0.053	0.104	-0.508	0.612	-0.256	0.15	-0.598	-0.292	-0.598							-0.088	0.061	-1.444	0.149	-0.208	0.031	-0.765	-0.378	-0.765
	mval.i	statin		-0.001	0.059	-0.017	0.987	-0.116	0.114	-0.006	-0.002	-0.006							0.024	0.139	0.169	0.866	-0.25	0.297	0.268	0.1	0.268							-0.017	0.063	-0.275	0.783	-0.141	0.106	-0.15	-0.059	-0.15
	mval.s	1		-0.034	0.043	-0.782	0.434	-0.118	0.051	-3.105	-3.105	-3.105							-0.08	0.102	-0.785	0.432	-0.28	0.12	-3.162	-3.162	-3.162							-0.017	0.047	-0.358	0.72	-0.109	0.075
	mval.s	age		0.001	0.001	1.002	0.316	-0.001	0.002	0.062	0.58	0.062							0.001	0.002	0.952	0.341	-0.002	0.004	0.058	0.529	0.058							0	0.001	0.55	0.583	-0.001	0.002
	mval.s	sex		-0.003	0.012	-0.24	0.811	-0.027	0.021	-0.275	-0.136	-0.275							-0.006	0.026	-0.243	0.808	-0.057	0.045	-0.251	-0.122	-0.251							-0.005	0.014	-0.38	0.704	-0.032	0.022
	mval.s	statin		-0.01	0.016	-0.648	0.517	-0.041	0.02	-0.927	-0.356	-0.927							-0.028	0.033	-0.849	0.396	-0.093	0.037	-1.114	-0.417	-1.114							0	0.018	-0.019	0.984	-0.036	0.035
	rf.i	1		5.215	0.474	10.995	0	4.286	6.145	5.255	5.255	5.255							5.315	0.872	6.096	0	3.606	7.024	5.494	5.494	5.494							5.464	0.53	10.301	0	4.425	6.504	8.586	8.586	8.586
	rf.i	age		0.011	0.007	1.533	0.125	-0.003	0.024	0.011	0.1	0.011							0.01	0.012	0.857	0.392	-0.013	0.034	0.011	0.099	0.011							0.006	0.008	0.824	0.41	-0.009	0.022	0.01	0.096	0.01
	rf.i	sex		0.514	0.118	4.352	0	0.283	0.746	0.518	0.255	0.518							0.266	0.216	1.23	0.219	-0.158	0.69	0.275	0.134	0.275							0.646	0.137	4.729	0	0.379	0.914	1.016	0.502	1.016
	rf.i	statin		0.46	0.145	3.167	0.002	0.175	0.745	0.463	0.178	0.463							0.714	0.283	2.521	0.012	0.159	1.27	0.738	0.276	0.738							0.235	0.178	1.317	0.188	-0.115	0.585	0.369	0.144	0.369
	rf.s	1		0.239	0.101	2.369	0.018	0.041	0.437	1.936	1.936	1.936							0.049	0.136	0.365	0.715	-0.216	0.315										0.274	0.123	2.22	0.026	0.032	0.516
	rf.s	age		-0.005	0.001	-3.35	0.001	-0.008	-0.002	-0.04	-0.379	-0.04							-0.002	0.002	-0.797	0.425	-0.006	0.002										-0.006	0.002	-3.191	0.001	-0.009	-0.002
	rf.s	sex		0.014	0.026	0.548	0.584	-0.037	0.066	0.117	0.058	0.117							0.02	0.042	0.467	0.64	-0.063	0.103										0.018	0.032	0.557	0.577	-0.045	0.08
	rf.s	statin		-0.193	0.034	-5.719	0	-0.26	-0.127	-1.564	-0.601	-1.564							-0.278	0.066	-4.235	0	-0.407	-0.15										-0.138	0.041	-3.41	0.001	-0.218	-0.059
	e.mval.IPT5	e.mval.IPT3	a3	0.039	0.114	0.341	0.733	-0.184	0.262	0.05	0.05	0.05							-0.075	0.252	-0.296	0.767	-0.568	0.419	-0.099	-0.099	-0.099							0.08	0.166	0.479	0.632	-0.246	0.405	0.103	0.103	0.103
	e.mval.IPT6	e.mval.IPT5	a5	0.121	0.187	0.644	0.52	-0.247	0.488	0.121	0.121	0.121							0.014	0.211	0.064	0.949	-0.4	0.427	0.014	0.014	0.014							0.116	0.301	0.385	0.7	-0.473	0.705	0.112	0.112	0.112
	e.mval.IPT8	e.mval.IPT6	a6	-0.207	0.143	-1.447	0.148	-0.488	0.073	-0.202	-0.202	-0.202							-0.321	0.198	-1.62	0.105	-0.71	0.067	-0.31	-0.31	-0.31							-0.129	0.234	-0.549	0.583	-0.588	0.331	-0.138	-0.138	-0.138
	e.mval.IPT9	e.mval.IPT8	a8	-0.154	0.171	-0.898	0.369	-0.49	0.182	-0.157	-0.157	-0.157							-0.353	0.244	-1.449	0.147	-0.831	0.124	-0.345	-0.345	-0.345							-0.019	0.229	-0.083	0.934	-0.469	0.431	-0.019	-0.019	-0.019
	e.mval.IPT5	e.rf.IPT3	b3	-0.09	0.072	-1.259	0.208	-0.23	0.05	-0.133	-0.133	-0.133							-0.372	0.366	-1.016	0.309	-1.088	0.345	-0.331	-0.331	-0.331							-0.102	0.061	-1.664	0.096	-0.222	0.018	-0.257	-0.257	-0.257
	e.mval.IPT6	e.rf.IPT5	b5	-0.016	0.086	-0.19	0.849	-0.186	0.153	-0.027	-0.027	-0.027							0.106	0.089	1.196	0.232	-0.068	0.281	0.209	0.209	0.209							-0.19	0.135	-1.409	0.159	-0.454	0.074	-0.349	-0.349	-0.349
	e.mval.IPT8	e.rf.IPT6	b6	0.097	0.073	1.33	0.183	-0.046	0.24	0.162	0.162	0.162							0.082	0.2	0.409	0.682	-0.31	0.474	0.154	0.154	0.154							0.027	0.081	0.33	0.741	-0.133	0.186	0.054	0.054	0.054
	e.mval.IPT9	e.rf.IPT8	b8	-0.045	0.065	-0.693	0.488	-0.173	0.083	-0.075	-0.075	-0.075							-0.089	0.136	-0.653	0.514	-0.356	0.178	-0.168	-0.168	-0.168							-0.077	0.082	-0.939	0.348	-0.237	0.084	-0.143	-0.143	-0.143
	e.rf.IPT5	e.rf.IPT3	c3	-0.181	0.401	-0.452	0.651	-0.967	0.605	-0.161	-0.161	-0.161							-1.008	1.338	-0.753	0.451	-3.629	1.614	-0.469	-0.469	-0.469							0.269	0.216	1.244	0.213	-0.155	0.694	0.357	0.357	0.357
	e.rf.IPT6	e.rf.IPT5	c5	0.287	0.134	2.132	0.033	0.023	0.55	0.278	0.278	0.278							0.433	0.233	1.856	0.063	-0.024	0.89	0.438	0.438	0.438							0.467	0.204	2.292	0.022	0.068	0.867	0.459	0.459	0.459
	e.rf.IPT8	e.rf.IPT6	c6	-0.108	0.164	-0.657	0.511	-0.43	0.214	-0.112	-0.112	-0.112							0.424	0.351	1.207	0.227	-0.264	1.112	0.412	0.412	0.412							-0.258	0.199	-1.294	0.196	-0.649	0.133	-0.278	-0.278	-0.278
	e.rf.IPT9	e.rf.IPT8	c8	0.18	0.174	1.037	0.3	-0.161	0.522	0.177	0.177	0.177							0.629	0.226	2.786	0.005	0.187	1.072	0.581	0.581	0.581							0.153	0.254	0.602	0.547	-0.345	0.651	0.157	0.157	0.157
	e.rf.IPT5	e.mval.IPT3	d3	-0.026	0.291	-0.091	0.927	-0.597	0.544	-0.02	-0.02	-0.02							-0.383	0.846	-0.453	0.651	-2.04	1.275	-0.265	-0.265	-0.265							-0.23	0.285	-0.808	0.419	-0.789	0.328	-0.157	-0.157	-0.157
	e.rf.IPT6	e.mval.IPT5	d5	0.07	0.204	0.342	0.733	-0.331	0.47	0.041	0.041	0.041							-0.093	0.451	-0.207	0.836	-0.978	0.791	-0.049	-0.049	-0.049							0.038	0.261	0.147	0.883	-0.474	0.551	0.02	0.02	0.02
	e.rf.IPT8	e.mval.IPT6	d6	0.149	0.181	0.826	0.409	-0.205	0.504	0.09	0.09	0.09							0.401	0.313	1.281	0.2	-0.212	1.015	0.201	0.201	0.201							-0.242	0.335	-0.722	0.47	-0.898	0.414	-0.139	-0.139	-0.139
	e.rf.IPT9	e.mval.IPT8	d8	0.245	0.159	1.543	0.123	-0.066	0.555	0.148	0.148	0.148							0.163	0.221	0.738	0.46	-0.27	0.596	0.078	0.078	0.078							0.111	0.323	0.345	0.73	-0.522	0.745	0.062	0.062	0.062
cg11521799	mval.i	1		0.498	0.06	8.35	0	0.381	0.615	6.554	6.554	6.554	69.4	47	0.019	0.963	0.03		0.453	0.12	3.771	0	0.218	0.688	4.101	4.101	4.101	66	47	0.035	0.926	0.047		0.538	0.063	8.582	0	0.415	0.661	10.683	10.683	10.683	77.7	47	0.003	0.925	0.044
	mval.i	age		0.002	0.001	2.82	0.005	0.001	0.004	0.032	0.304	0.032							0.003	0.002	1.906	0.057	0	0.007	0.031	0.283	0.031							0.002	0.001	1.877	0.06	0	0.003	0.034	0.322	0.034
	mval.i	sex		-0.042	0.016	-2.588	0.01	-0.073	-0.01	-0.547	-0.269	-0.547							-0.043	0.034	-1.273	0.203	-0.109	0.023	-0.39	-0.19	-0.39							-0.037	0.016	-2.28	0.023	-0.07	-0.005	-0.744	-0.368	-0.744
	mval.i	statin		0.027	0.023	1.196	0.232	-0.017	0.071	0.355	0.136	0.355							0.06	0.053	1.141	0.254	-0.043	0.164	0.548	0.205	0.548							0.013	0.023	0.583	0.56	-0.031	0.058	0.262	0.102	0.262
	mval.s	1		0.039	0.017	2.243	0.025	0.005	0.073	2.152	2.152	2.152							0.075	0.034	2.215	0.027	0.009	0.142	2.547	2.547	2.547							0.018	0.02	0.883	0.377	-0.021	0.057	1.904	1.904	1.904
	mval.s	age		-0.001	0	-2.889	0.004	-0.001	0	-0.04	-0.374	-0.04							-0.001	0	-2.595	0.009	-0.002	0	-0.043	-0.394	-0.043							0	0	-1.38	0.168	-0.001	0	-0.043	-0.412	-0.043
	mval.s	sex		0.007	0.005	1.592	0.111	-0.002	0.016	0.404	0.199	0.404							0.004	0.009	0.444	0.657	-0.013	0.021	0.132	0.065	0.132							0.008	0.005	1.551	0.121	-0.002	0.018	0.866	0.428	0.866
	mval.s	statin		-0.003	0.005	-0.477	0.633	-0.013	0.008	-0.14	-0.054	-0.14							-0.01	0.012	-0.864	0.388	-0.033	0.013	-0.341	-0.128	-0.341							0.001	0.006	0.199	0.842	-0.01	0.013	0.125	0.049	0.125
	rf.i	1		5.236	0.468	11.192	0	4.319	6.153	5.336	5.336	5.336							5.26	0.78	6.744	0	3.731	6.789	5.807	5.807	5.807							5.541	0.529	10.484	0	4.505	6.577	6.201	6.201	6.201
	rf.i	age		0.01	0.007	1.525	0.127	-0.003	0.024	0.011	0.099	0.011							0.012	0.011	1.066	0.287	-0.01	0.033	0.013	0.119	0.013							0.005	0.008	0.689	0.491	-0.01	0.021	0.006	0.057	0.006
	rf.i	sex		0.512	0.119	4.322	0	0.28	0.744	0.522	0.257	0.522							0.191	0.211	0.903	0.366	-0.223	0.605	0.211	0.103	0.211							0.651	0.139	4.689	0	0.379	0.923	0.728	0.36	0.728
	rf.i	statin		0.457	0.145	3.156	0.002	0.173	0.742	0.466	0.179	0.466							0.685	0.23	2.978	0.003	0.234	1.136	0.756	0.283	0.756							0.251	0.167	1.504	0.133	-0.076	0.579	0.281	0.11	0.281
	rf.s	1		0.238	0.102	2.323	0.02	0.037	0.438	1.986	1.986	1.986							0.067	0.127	0.526	0.599	-0.182	0.315										0.268	0.124	2.157	0.031	0.024	0.512	2.52	2.52	2.52
	rf.s	age		-0.005	0.002	-3.301	0.001	-0.008	-0.002	-0.041	-0.391	-0.041							-0.002	0.002	-0.979	0.328	-0.006	0.002										-0.006	0.002	-3.125	0.002	-0.009	-0.002	-0.054	-0.516	-0.054
	rf.s	sex		0.014	0.027	0.518	0.604	-0.039	0.067	0.116	0.057	0.116							0.038	0.043	0.865	0.387	-0.048	0.123										0.015	0.031	0.491	0.624	-0.046	0.077	0.144	0.071	0.144
	rf.s	statin		-0.193	0.034	-5.682	0	-0.259	-0.126	-1.612	-0.62	-1.612							-0.279	0.06	-4.689	0	-0.396	-0.163										-0.141	0.038	-3.704	0	-0.215	-0.066	-1.324	-0.516	-1.324
	e.mval.IPT5	e.mval.IPT3	a3	-0.059	0.111	-0.529	0.597	-0.277	0.159	-0.071	-0.071	-0.071							-0.039	0.129	-0.305	0.76	-0.291	0.213	-0.059	-0.059	-0.059							-0.067	0.192	-0.352	0.725	-0.443	0.308	-0.077	-0.077	-0.077
	e.mval.IPT6	e.mval.IPT5	a5	0.115	0.108	1.066	0.287	-0.097	0.327	0.115	0.115	0.115							-0.04	0.137	-0.295	0.768	-0.308	0.227	-0.042	-0.042	-0.042							0.206	0.179	1.149	0.251	-0.145	0.557	0.202	0.202	0.202
	e.mval.IPT8	e.mval.IPT6	a6	0.025	0.133	0.191	0.848	-0.235	0.285	0.025	0.025	0.025							0.111	0.174	0.635	0.526	-0.231	0.452	0.102	0.102	0.102							-0.06	0.214	-0.282	0.778	-0.48	0.359	-0.062	-0.062	-0.062
	e.mval.IPT9	e.mval.IPT8	a8	-0.118	0.133	-0.889	0.374	-0.379	0.143	-0.12	-0.12	-0.12							-0.336	0.297	-1.134	0.257	-0.918	0.245	-0.331	-0.331	-0.331							0.044	0.165	0.266	0.791	-0.279	0.366	0.044	0.044	0.044
	e.mval.IPT5	e.rf.IPT3	b3	0.007	0.029	0.231	0.818	-0.05	0.064	0.031	0.031	0.031							0.097	0.136	0.71	0.478	-0.17	0.363	0.295	0.295	0.295							-0.017	0.029	-0.571	0.568	-0.074	0.041	-0.101	-0.101	-0.101
	e.mval.IPT6	e.rf.IPT5	b5	0.008	0.021	0.39	0.697	-0.033	0.049	0.043	0.043	0.043							0.017	0.023	0.724	0.469	-0.028	0.061	0.116	0.116	0.116							-0.022	0.043	-0.501	0.616	-0.106	0.063	-0.11	-0.11	-0.11
	e.mval.IPT8	e.rf.IPT6	b6	0.043	0.02	2.123	0.034	0.003	0.083	0.227	0.227	0.227							0.06	0.035	1.726	0.084	-0.008	0.128	0.373	0.373	0.373							0.015	0.025	0.621	0.534	-0.033	0.064	0.084	0.084	0.084
	e.mval.IPT9	e.rf.IPT8	b8	-0.027	0.023	-1.182	0.237	-0.073	0.018	-0.141	-0.141	-0.141							-0.031	0.047	-0.666	0.506	-0.123	0.061	-0.203	-0.203	-0.203							-0.021	0.029	-0.712	0.476	-0.079	0.037	-0.112	-0.112	-0.112
	e.rf.IPT5	e.rf.IPT3	c3	-0.197	0.382	-0.516	0.606	-0.946	0.551	-0.173	-0.173	-0.173							-1.017	0.889	-1.143	0.253	-2.76	0.726	-0.466	-0.466	-0.466							0.003	0.349	0.008	0.994	-0.681	0.687	0.003	0.003	0.003
	e.rf.IPT6	e.rf.IPT5	c5	0.319	0.131	2.423	0.015	0.061	0.576	0.31	0.31	0.31							0.461	0.167	2.763	0.006	0.134	0.789	0.48	0.48	0.48							0.377	0.225	1.673	0.094	-0.065	0.818	0.357	0.357	0.357
	e.rf.IPT8	e.rf.IPT6	c6	-0.036	0.166	-0.216	0.829	-0.362	0.29	-0.037	-0.037	-0.037							0.595	0.421	1.414	0.157	-0.23	1.42	0.562	0.562	0.562							-0.251	0.182	-1.382	0.167	-0.608	0.105	-0.259	-0.259	-0.259
	e.rf.IPT9	e.rf.IPT8	c8	0.197	0.169	1.168	0.243	-0.134	0.527	0.194	0.194	0.194							0.604	0.217	2.783	0.005	0.179	1.03	0.581	0.581	0.581							0.021	0.276	0.077	0.939	-0.519	0.562	0.022	0.022	0.022
	e.rf.IPT5	e.mval.IPT3	d3	-0.815	0.821	-0.992	0.321	-2.424	0.795	-0.187	-0.187	-0.187							-2.022	1.606	-1.259	0.208	-5.17	1.126	-0.455	-0.455	-0.455							-0.844	1.328	-0.636	0.525	-3.446	1.758	-0.185	-0.185	-0.185
	e.rf.IPT6	e.mval.IPT5	d5	0.054	0.56	0.097	0.923	-1.044	1.153	0.01	0.01	0.01							0.427	0.739	0.578	0.563	-1.021	1.874	0.067	0.067	0.067							-0.487	0.801	-0.609	0.543	-2.056	1.082	-0.089	-0.089	-0.089
	e.rf.IPT8	e.mval.IPT6	d6	0.698	0.658	1.062	0.288	-0.591	1.987	0.135	0.135	0.135							-0.403	1.13	-0.356	0.722	-2.618	1.813	-0.057	-0.057	-0.057							0.607	0.879	0.69	0.49	-1.117	2.33	0.116	0.116	0.116
	e.rf.IPT9	e.mval.IPT8	d8	0.534	0.648	0.824	0.41	-0.736	1.803	0.103	0.103	0.103							0.586	1.094	0.535	0.592	-1.559	2.73	0.085	0.085	0.085							0.298	0.879	0.339	0.734	-1.424	2.021	0.058	0.058	0.058
cg11762703	mval.i	1		6.402	0.228	28.041	0	5.954	6.849	59.675	59.675	59.675	73.8	47	0.008	0.958	0.033		6.74	0.397	16.961	0	5.961	7.519	16.703	16.703	16.703	66.6	47	0.031	0.926	0.048		6.282	0.275	22.873	0	5.743	6.82				76.1	47	0.005	0.932	0.043
	mval.i	age		-0.005	0.003	-1.46	0.144	-0.011	0.002	-0.046	-0.431	-0.046							-0.008	0.006	-1.407	0.159	-0.02	0.003	-0.021	-0.192	-0.021							-0.004	0.004	-0.895	0.371	-0.011	0.004
	mval.i	sex		-0.186	0.065	-2.883	0.004	-0.313	-0.06	-1.737	-0.856	-1.737							-0.301	0.129	-2.329	0.02	-0.554	-0.048	-0.746	-0.364	-0.746							-0.15	0.075	-2.008	0.045	-0.297	-0.004
	mval.i	statin		-0.008	0.082	-0.103	0.918	-0.168	0.151	-0.078	-0.03	-0.078							-0.026	0.197	-0.13	0.896	-0.412	0.361	-0.064	-0.024	-0.064							0.018	0.081	0.226	0.821	-0.14	0.176
	mval.s	1		-0.018	0.066	-0.274	0.784	-0.148	0.112	-1.826	-1.826	-1.826							-0.122	0.129	-0.947	0.344	-0.376	0.131	-1.391	-1.391	-1.391							0.014	0.076	0.18	0.857	-0.136	0.163
	mval.s	age		0.001	0.001	0.943	0.346	-0.001	0.003	0.095	0.891	0.095							0.002	0.002	0.835	0.403	-0.002	0.005	0.018	0.168	0.018							0.001	0.001	0.776	0.438	-0.001	0.003
	mval.s	sex		-0.012	0.018	-0.641	0.522	-0.047	0.024	-1.164	-0.573	-1.164							0.045	0.035	1.292	0.196	-0.023	0.114	0.515	0.251	0.515							-0.037	0.021	-1.796	0.072	-0.078	0.003
	mval.s	statin		-0.012	0.02	-0.571	0.568	-0.051	0.028	-1.164	-0.448	-1.164							0.002	0.04	0.051	0.959	-0.076	0.08	0.023	0.009	0.023							-0.018	0.022	-0.803	0.422	-0.062	0.026
	rf.i	1		5.251	0.477	11.013	0	4.316	6.185										4.888	0.891	5.487	0	3.142	6.634										5.511	0.512	10.764	0	4.508	6.515
	rf.i	age		0.01	0.007	1.471	0.141	-0.003	0.024										0.017	0.013	1.353	0.176	-0.008	0.042										0.006	0.008	0.759	0.448	-0.009	0.02
	rf.i	sex		0.497	0.119	4.187	0	0.264	0.729										0.215	0.232	0.928	0.353	-0.239	0.67										0.63	0.135	4.674	0	0.366	0.894
	rf.i	statin		0.436	0.153	2.84	0.005	0.135	0.736										0.736	0.289	2.545	0.011	0.169	1.302										0.26	0.16	1.624	0.104	-0.054	0.574
	rf.s	1		0.243	0.101	2.408	0.016	0.045	0.441										0.206	0.131	1.573	0.116	-0.051	0.462										0.268	0.117	2.296	0.022	0.039	0.497
	rf.s	age		-0.005	0.001	-3.413	0.001	-0.008	-0.002										-0.004	0.002	-1.954	0.051	-0.008	0										-0.006	0.002	-3.27	0.001	-0.009	-0.002
	rf.s	sex		0.017	0.027	0.641	0.522	-0.035	0.07										0.02	0.042	0.477	0.633	-0.062	0.102										0.02	0.031	0.645	0.519	-0.041	0.081
	rf.s	statin		-0.187	0.037	-5.062	0	-0.26	-0.115										-0.286	0.071	-4.007	0	-0.425	-0.146										-0.146	0.038	-3.878	0	-0.22	-0.072
	e.mval.IPT5	e.mval.IPT3	a3	0.032	0.118	0.27	0.787	-0.199	0.262	0.038	0.038	0.038							-0.134	0.243	-0.551	0.582	-0.609	0.342	-0.115	-0.115	-0.115							0.154	0.163	0.944	0.345	-0.166	0.474	0.209	0.209	0.209
	e.mval.IPT6	e.mval.IPT5	a5	0.178	0.12	1.492	0.136	-0.056	0.413	0.173	0.173	0.173							0.248	0.236	1.052	0.293	-0.214	0.711	0.241	0.241	0.241							0.219	0.161	1.367	0.172	-0.095	0.534	0.205	0.205	0.205
	e.mval.IPT8	e.mval.IPT6	a6	0.114	0.105	1.088	0.277	-0.091	0.319	0.113	0.113	0.113							0.155	0.223	0.694	0.488	-0.283	0.592	0.152	0.152	0.152							0.165	0.148	1.108	0.268	-0.126	0.456	0.172	0.172	0.172
	e.mval.IPT9	e.mval.IPT8	a8	0.13	0.147	0.881	0.378	-0.159	0.418	0.133	0.133	0.133							0.051	0.231	0.218	0.827	-0.403	0.504	0.055	0.055	0.055							0.352	0.232	1.52	0.129	-0.102	0.807	0.354	0.354	0.354
	e.mval.IPT5	e.rf.IPT3	b3	-0.03	0.114	-0.26	0.795	-0.254	0.194	-0.064	-0.064	-0.064							-0.146	0.19	-0.771	0.441	-0.518	0.226	-0.296	-0.296	-0.296							-0.078	0.08	-0.98	0.327	-0.235	0.078	-0.17	-0.17	-0.17
	e.mval.IPT6	e.rf.IPT5	b5	-0.118	0.107	-1.101	0.271	-0.328	0.092	-0.191	-0.191	-0.191							-0.126	0.134	-0.937	0.349	-0.389	0.137	-0.217	-0.217	-0.217							-0.251	0.087	-2.875	0.004	-0.422	-0.08	-0.363	-0.363	-0.363
	e.mval.IPT8	e.rf.IPT6	b6	-0.158	0.075	-2.096	0.036	-0.306	-0.01	-0.246	-0.246	-0.246							-0.218	0.112	-1.951	0.051	-0.438	0.001	-0.329	-0.329	-0.329							-0.182	0.088	-2.056	0.04	-0.355	-0.009	-0.274	-0.274	-0.274
	e.mval.IPT9	e.rf.IPT8	b8	0.113	0.107	1.05	0.294	-0.098	0.324	0.152	0.152	0.152							0.007	0.316	0.023	0.982	-0.613	0.627	0.011	0.011	0.011							-0.024	0.18	-0.132	0.895	-0.377	0.33	-0.031	-0.031	-0.031
	e.rf.IPT5	e.rf.IPT3	c3	0.432	0.228	1.895	0.058	-0.015	0.879	0.558	0.558	0.558							0.227	0.494	0.46	0.646	-0.742	1.196	0.259	0.259	0.259							0.397	0.128	3.095	0.002	0.146	0.649	0.554	0.554	0.554
	e.rf.IPT6	e.rf.IPT5	c5	0.521	0.224	2.326	0.02	0.082	0.961	0.538	0.538	0.538							0.465	0.337	1.378	0.168	-0.196	1.126	0.523	0.523	0.523							0.57	0.132	4.303	0	0.31	0.829	0.571	0.571	0.571
	e.rf.IPT8	e.rf.IPT6	c6	0.024	0.244	0.098	0.922	-0.454	0.502	0.028	0.028	0.028							0.35	0.489	0.716	0.474	-0.608	1.308	0.384	0.384	0.384							-0.164	0.197	-0.832	0.405	-0.551	0.223	-0.193	-0.193	-0.193
	e.rf.IPT9	e.rf.IPT8	c8	0.347	0.185	1.876	0.061	-0.016	0.709	0.327	0.327	0.327							0.575	0.232	2.473	0.013	0.119	1.03	0.53	0.53	0.53							0.29	0.293	0.988	0.323	-0.285	0.864	0.267	0.267	0.267
	e.rf.IPT5	e.mval.IPT3	d3	-0.164	0.197	-0.829	0.407	-0.551	0.223	-0.118	-0.118	-0.118							-1.027	0.767	-1.339	0.18	-2.531	0.476	-0.499	-0.499	-0.499							-0.151	0.126	-1.191	0.234	-0.398	0.097	-0.131	-0.131	-0.131
	e.rf.IPT6	e.mval.IPT5	d5	-0.098	0.15	-0.654	0.513	-0.393	0.196	-0.061	-0.061	-0.061							-0.143	0.272	-0.526	0.599	-0.677	0.39	-0.091	-0.091	-0.091							-0.158	0.129	-1.228	0.219	-0.411	0.094	-0.102	-0.102	-0.102
	e.rf.IPT8	e.mval.IPT6	d6	-0.157	0.216	-0.729	0.466	-0.58	0.266	-0.119	-0.119	-0.119							0.254	0.237	1.068	0.286	-0.212	0.719	0.181	0.181	0.181							-0.455	0.313	-1.454	0.146	-1.068	0.158	-0.37	-0.37	-0.37
	e.rf.IPT9	e.mval.IPT8	d8	-0.159	0.172	-0.922	0.357	-0.496	0.179	-0.114	-0.114	-0.114							0.046	0.185	0.247	0.805	-0.317	0.408	0.031	0.031	0.031							-0.546	0.202	-2.697	0.007	-0.942	-0.149	-0.392	-0.392	-0.392
cg16260126	mval.i	1		3.483	0.261	13.366	0	2.972	3.994	11.657	11.657	11.657	61.3	47	0.079	0.978	0.024		3.573	0.56	6.378	0	2.475	4.671	6.69	6.69	6.69	61.4	47	0.077	0.947	0.041		3.478	0.3	11.591	0	2.89	4.066				74.6	47	0.006	0.938	0.041
	mval.i	age		-0.007	0.004	-1.88	0.06	-0.015	0	-0.024	-0.227	-0.024							-0.007	0.008	-0.847	0.397	-0.022	0.009	-0.013	-0.115	-0.013							-0.008	0.004	-1.747	0.081	-0.016	0.001
	mval.i	sex		-0.184	0.066	-2.784	0.005	-0.313	-0.054	-0.615	-0.303	-0.615							-0.286	0.129	-2.227	0.026	-0.538	-0.034	-0.536	-0.262	-0.536							-0.151	0.077	-1.959	0.05	-0.302	0
	mval.i	statin		-0.072	0.086	-0.834	0.404	-0.241	0.097	-0.24	-0.092	-0.24							0.006	0.183	0.035	0.972	-0.351	0.364	0.012	0.004	0.012							-0.118	0.095	-1.233	0.217	-0.305	0.069
	mval.s	1		-0.057	0.066	-0.863	0.388	-0.187	0.073	-2.264	-2.264	-2.264							-0.084	0.134	-0.625	0.532	-0.346	0.178	-0.744	-0.744	-0.744							-0.07	0.08	-0.873	0.383	-0.228	0.088
	mval.s	age		0.001	0.001	0.593	0.553	-0.001	0.003	0.024	0.225	0.024							0	0.002	0.186	0.853	-0.004	0.004	0.003	0.03	0.003							0.001	0.001	0.848	0.397	-0.001	0.003
	mval.s	sex		0.019	0.017	1.09	0.276	-0.015	0.052	0.743	0.366	0.743							0.049	0.032	1.543	0.123	-0.013	0.112	0.44	0.215	0.44							0.01	0.02	0.503	0.615	-0.029	0.049
	mval.s	statin		0.012	0.02	0.587	0.557	-0.028	0.052	0.474	0.182	0.474							-0.007	0.04	-0.184	0.854	-0.086	0.071	-0.065	-0.024	-0.065							0.029	0.023	1.28	0.2	-0.015	0.073
	rf.i	1		5.212	0.471	11.056	0	4.288	6.136	5.338	5.338	5.338							4.824	0.989	4.878	0	2.886	6.763	5.218	5.218	5.218							5.444	0.526	10.354	0	4.414	6.475	16.021	16.021	16.021
	rf.i	age		0.011	0.007	1.544	0.123	-0.003	0.024	0.011	0.102	0.011							0.017	0.014	1.258	0.208	-0.01	0.045	0.019	0.173	0.019							0.007	0.008	0.917	0.359	-0.008	0.022	0.021	0.199	0.021
	rf.i	sex		0.515	0.119	4.309	0	0.281	0.749	0.527	0.26	0.527							0.249	0.218	1.145	0.252	-0.178	0.677	0.27	0.132	0.27							0.631	0.137	4.598	0	0.362	0.9	1.857	0.919	1.857
	rf.i	statin		0.476	0.149	3.199	0.001	0.184	0.768	0.488	0.187	0.488							0.812	0.27	3.004	0.003	0.282	1.342	0.878	0.329	0.878							0.271	0.165	1.638	0.101	-0.053	0.595	0.798	0.311	0.798
	rf.s	1		0.244	0.101	2.413	0.016	0.046	0.441	2.077	2.077	2.077							0.17	0.171	0.999	0.318	-0.164	0.505	2.135	2.135	2.135							0.29	0.125	2.32	0.02	0.045	0.535
	rf.s	age		-0.005	0.001	-3.387	0.001	-0.008	-0.002	-0.043	-0.404	-0.043							-0.003	0.003	-1.285	0.199	-0.008	0.002	-0.042	-0.382	-0.042							-0.006	0.002	-3.428	0.001	-0.01	-0.003
	rf.s	sex		0.012	0.027	0.464	0.643	-0.04	0.065	0.105	0.052	0.105							0.009	0.047	0.184	0.854	-0.083	0.1	0.107	0.052	0.107							0.025	0.031	0.8	0.424	-0.036	0.086
	rf.s	statin		-0.196	0.035	-5.528	0	-0.265	-0.126	-1.669	-0.642	-1.669							-0.305	0.058	-5.303	0	-0.418	-0.192	-3.822	-1.431	-3.822							-0.139	0.04	-3.466	0.001	-0.217	-0.06
	e.mval.IPT5	e.mval.IPT3	a3	0.107	0.227	0.473	0.637	-0.338	0.553	0.116	0.116	0.116							-1.046	1.103	-0.949	0.343	-3.208	1.115	-0.86	-0.86	-0.86							0.261	0.127	2.044	0.041	0.011	0.51	0.303	0.303	0.303
	e.mval.IPT6	e.mval.IPT5	a5	-0.015	0.126	-0.122	0.903	-0.262	0.231	-0.016	-0.016	-0.016							0.038	0.151	0.25	0.802	-0.259	0.334	0.041	0.041	0.041							-0.007	0.157	-0.045	0.964	-0.315	0.301	-0.008	-0.008	-0.008
	e.mval.IPT8	e.mval.IPT6	a6	-0.102	0.147	-0.695	0.487	-0.389	0.185	-0.101	-0.101	-0.101							-0.318	0.193	-1.65	0.099	-0.696	0.06	-0.304	-0.304	-0.304							0.074	0.179	0.414	0.679	-0.276	0.424	0.073	0.073	0.073
	e.mval.IPT9	e.mval.IPT8	a8	0.004	0.146	0.027	0.979	-0.282	0.29	0.004	0.004	0.004							-0.277	0.185	-1.499	0.134	-0.638	0.085	-0.275	-0.275	-0.275							0.172	0.156	1.097	0.273	-0.135	0.478	0.176	0.176	0.176
	e.mval.IPT5	e.rf.IPT3	b3	-0.106	0.256	-0.415	0.678	-0.607	0.395	-0.12	-0.12	-0.12							-0.589	0.867	-0.679	0.497	-2.288	1.11	-0.644	-0.644	-0.644							-0.155	0.074	-2.104	0.035	-0.299	-0.011	-0.282	-0.282	-0.282
	e.mval.IPT6	e.rf.IPT5	b5	-0.028	0.097	-0.29	0.772	-0.217	0.161	-0.035	-0.035	-0.035							-0.073	0.096	-0.759	0.448	-0.262	0.116	-0.123	-0.123	-0.123							-0.152	0.158	-0.966	0.334	-0.462	0.157	-0.228	-0.228	-0.228
	e.mval.IPT8	e.rf.IPT6	b6	-0.024	0.102	-0.234	0.815	-0.225	0.177	-0.031	-0.031	-0.031							0.041	0.141	0.292	0.77	-0.236	0.319	0.053	0.053	0.053							-0.176	0.106	-1.664	0.096	-0.384	0.031	-0.255	-0.255	-0.255
	e.mval.IPT9	e.rf.IPT8	b8	-0.04	0.141	-0.281	0.779	-0.316	0.237	-0.049	-0.049	-0.049							-0.17	0.225	-0.756	0.45	-0.61	0.271	-0.203	-0.203	-0.203							-0.031	0.12	-0.257	0.797	-0.266	0.204	-0.039	-0.039	-0.039
	e.rf.IPT5	e.rf.IPT3	c3	-0.118	0.631	-0.186	0.852	-1.355	1.12	-0.109	-0.109	-0.109							-2.013	2.219	-0.907	0.364	-6.362	2.337	-1.408	-1.408	-1.408							0.357	0.206	1.729	0.084	-0.048	0.762	0.477	0.477	0.477
	e.rf.IPT6	e.rf.IPT5	c5	0.292	0.15	1.951	0.051	-0.001	0.586	0.283	0.283	0.283							0.228	0.218	1.048	0.295	-0.198	0.654	0.284	0.284	0.284							0.444	0.181	2.445	0.014	0.088	0.799	0.452	0.452	0.452
	e.rf.IPT8	e.rf.IPT6	c6	-0.093	0.167	-0.559	0.576	-0.421	0.234	-0.097	-0.097	-0.097							0.072	0.329	0.218	0.827	-0.573	0.716	0.077	0.077	0.077							-0.124	0.271	-0.458	0.647	-0.655	0.407	-0.144	-0.144	-0.144
	e.rf.IPT9	e.rf.IPT8	c8	0.196	0.214	0.913	0.361	-0.224	0.615	0.19	0.19	0.19							0.321	0.206	1.559	0.119	-0.082	0.724	0.3	0.3	0.3							0.173	0.207	0.834	0.404	-0.233	0.579	0.165	0.165	0.165
	e.rf.IPT5	e.mval.IPT3	d3	-0.131	0.382	-0.343	0.732	-0.881	0.619	-0.116	-0.116	-0.116							-3.008	2.886	-1.043	0.297	-8.664	2.647	-1.581	-1.581	-1.581							-0.227	0.17	-1.338	0.181	-0.56	0.106	-0.194	-0.194	-0.194
	e.rf.IPT6	e.mval.IPT5	d5	-0.103	0.145	-0.706	0.48	-0.387	0.182	-0.081	-0.081	-0.081							0.276	0.227	1.214	0.225	-0.169	0.72	0.219	0.219	0.219							-0.246	0.144	-1.716	0.086	-0.528	0.035	-0.184	-0.184	-0.184
	e.rf.IPT8	e.mval.IPT6	d6	-0.051	0.191	-0.266	0.79	-0.424	0.323	-0.041	-0.041	-0.041							-0.134	0.297	-0.452	0.651	-0.716	0.447	-0.106	-0.106	-0.106							-0.154	0.307	-0.503	0.615	-0.757	0.448	-0.122	-0.122	-0.122
	e.rf.IPT9	e.mval.IPT8	d8	-0.216	0.163	-1.328	0.184	-0.535	0.103	-0.171	-0.171	-0.171							-0.274	0.199	-1.38	0.168	-0.664	0.115	-0.213	-0.213	-0.213							-0.389	0.229	-1.702	0.089	-0.837	0.059	-0.298	-0.298	-0.298
cg16315417	mval.i	1		0.543	0.049	11.021	0	0.447	0.64				67.4	47	0.027	0.964	0.029		0.439	0.117	3.763	0	0.21	0.667				101.5	47	0	0.825	0.079		0.582	0.053	10.936	0	0.478	0.687				80.2	47	0.002	0.909	0.045
	mval.i	age		-0.001	0.001	-0.887	0.375	-0.002	0.001										0.001	0.002	0.727	0.467	-0.002	0.005										-0.001	0.001	-1.737	0.082	-0.003	0
	mval.i	sex		0.013	0.013	1.038	0.299	-0.012	0.039										0.011	0.035	0.31	0.756	-0.059	0.081										0.013	0.013	0.999	0.318	-0.012	0.038
	mval.i	statin		-0.006	0.015	-0.423	0.672	-0.036	0.023										-0.018	0.042	-0.424	0.671	-0.1	0.064										-0.012	0.016	-0.74	0.46	-0.045	0.02
	mval.s	1		-0.014	0.015	-0.955	0.339	-0.043	0.015										-0.008	0.03	-0.262	0.793	-0.066	0.05										-0.012	0.017	-0.751	0.452	-0.045	0.02
	mval.s	age		0	0	1.13	0.259	0	0.001										0	0	0.413	0.68	-0.001	0.001										0	0	0.75	0.453	0	0.001
	mval.s	sex		-0.003	0.004	-0.897	0.369	-0.01	0.004										-0.009	0.009	-1.003	0.316	-0.027	0.009										0	0.004	-0.053	0.958	-0.008	0.007
	mval.s	statin		-0.001	0.004	-0.19	0.849	-0.009	0.007										-0.001	0.01	-0.06	0.952	-0.021	0.019										0.003	0.005	0.614	0.539	-0.006	0.012
	rf.i	1		5.239	0.474	11.057	0	4.31	6.168	5.372	5.372	5.372							5.468	0.901	6.068	0	3.702	7.234										5.527	0.538	10.27	0	4.472	6.581	6.991	6.991	6.991
	rf.i	age		0.01	0.007	1.46	0.144	-0.003	0.024	0.01	0.097	0.01							0.009	0.013	0.727	0.467	-0.016	0.034										0.005	0.008	0.674	0.5	-0.01	0.021	0.007	0.065	0.007
	rf.i	sex		0.533	0.12	4.422	0	0.296	0.769	0.546	0.269	0.546							0.228	0.209	1.091	0.275	-0.181	0.636										0.657	0.144	4.559	0	0.375	0.939	0.831	0.411	0.831
	rf.i	statin		0.481	0.145	3.317	0.001	0.197	0.765	0.493	0.19	0.493							0.702	0.243	2.891	0.004	0.226	1.178										0.267	0.168	1.592	0.111	-0.062	0.595	0.337	0.132	0.337
	rf.s	1		0.231	0.105	2.201	0.028	0.025	0.437	1.922	1.922	1.922							-0.013	0.172	-0.079	0.937	-0.35	0.323										0.255	0.131	1.938	0.053	-0.003	0.512	5.035	5.035	5.035
	rf.s	age		-0.005	0.002	-3.108	0.002	-0.008	-0.002	-0.04	-0.376	-0.04							-0.001	0.003	-0.396	0.692	-0.006	0.004										-0.006	0.002	-2.867	0.004	-0.009	-0.002	-0.11	-1.05	-0.11
	rf.s	sex		0.009	0.027	0.331	0.741	-0.043	0.061	0.073	0.036	0.073							0.018	0.045	0.397	0.691	-0.07	0.105										0.018	0.032	0.572	0.568	-0.045	0.082	0.366	0.181	0.366
	rf.s	statin		-0.198	0.034	-5.889	0	-0.263	-0.132	-1.644	-0.632	-1.644							-0.261	0.06	-4.371	0	-0.378	-0.144										-0.14	0.04	-3.498	0	-0.218	-0.061	-2.761	-1.077	-2.761
	e.mval.IPT5	e.mval.IPT3	a3	0.027	0.175	0.152	0.879	-0.316	0.369	0.031	0.031	0.031							-0.002	0.408	-0.004	0.997	-0.802	0.799	-0.002	-0.002	-0.002							-0.015	0.133	-0.116	0.908	-0.277	0.246	-0.018	-0.018	-0.018
	e.mval.IPT6	e.mval.IPT5	a5	0.302	0.137	2.211	0.027	0.034	0.57	0.292	0.292	0.292							0.493	0.315	1.567	0.117	-0.124	1.11	0.538	0.538	0.538							0.052	0.1	0.519	0.604	-0.144	0.247	0.052	0.052	0.052
	e.mval.IPT8	e.mval.IPT6	a6	0.092	0.107	0.86	0.39	-0.118	0.302	0.096	0.096	0.096							0.271	0.215	1.261	0.207	-0.15	0.692	0.393	0.393	0.393							-0.05	0.127	-0.398	0.691	-0.298	0.198	-0.05	-0.05	-0.05
	e.mval.IPT9	e.mval.IPT8	a8	-0.033	0.155	-0.214	0.831	-0.338	0.271	-0.033	-0.033	-0.033							0.005	0.273	0.02	0.984	-0.53	0.541	0.006	0.006	0.006							-0.104	0.172	-0.606	0.545	-0.441	0.233	-0.104	-0.104	-0.104
	e.mval.IPT5	e.rf.IPT3	b3	0.029	0.036	0.799	0.424	-0.042	0.099	0.134	0.134	0.134							0.109	0.067	1.613	0.107	-0.023	0.241	0.877	0.877	0.877							0.006	0.02	0.295	0.768	-0.033	0.045	0.043	0.043	0.043
	e.mval.IPT6	e.rf.IPT5	b5	0.009	0.024	0.372	0.71	-0.038	0.056	0.045	0.045	0.045							0.049	0.021	2.405	0.016	0.009	0.09	0.35	0.35	0.35							0.005	0.023	0.227	0.82	-0.039	0.049	0.03	0.03	0.03
	e.mval.IPT8	e.rf.IPT6	b6	0.002	0.016	0.1	0.92	-0.03	0.033	0.008	0.008	0.008							0.031	0.025	1.268	0.205	-0.017	0.08	0.281	0.281	0.281							-0.025	0.038	-0.66	0.509	-0.098	0.049	-0.153	-0.153	-0.153
	e.mval.IPT9	e.rf.IPT8	b8	0.014	0.027	0.512	0.609	-0.039	0.066	0.069	0.069	0.069							0.082	0.037	2.233	0.026	0.01	0.155	0.57	0.57	0.57							0.017	0.033	0.531	0.595	-0.047	0.081	0.102	0.102	0.102
	e.rf.IPT5	e.rf.IPT3	c3	-0.222	0.425	-0.524	0.601	-1.055	0.61	-0.2	-0.2	-0.2							0.002	0.948	0.002	0.999	-1.856	1.859	0.002	0.002	0.002							0.183	0.69	0.266	0.79	-1.169	1.536	0.231	0.231	0.231
	e.rf.IPT6	e.rf.IPT5	c5	0.329	0.136	2.418	0.016	0.062	0.595	0.323	0.323	0.323							0.548	0.239	2.289	0.022	0.079	1.017	0.626	0.626	0.626							0.447	0.388	1.152	0.249	-0.314	1.208	0.418	0.418	0.418
	e.rf.IPT8	e.rf.IPT6	c6	-0.087	0.146	-0.598	0.55	-0.373	0.199	-0.092	-0.092	-0.092							0.239	0.177	1.352	0.176	-0.108	0.586	0.333	0.333	0.333							-0.235	0.311	-0.754	0.451	-0.845	0.375	-0.246	-0.246	-0.246
	e.rf.IPT9	e.rf.IPT8	c8	0.169	0.18	0.936	0.349	-0.185	0.523	0.167	0.167	0.167							0.543	0.159	3.404	0.001	0.23	0.855	0.587	0.587	0.587							0.172	0.339	0.508	0.611	-0.492	0.836	0.174	0.174	0.174
	e.rf.IPT5	e.mval.IPT3	d3	1.232	0.938	1.314	0.189	-0.606	3.07	0.282	0.282	0.282							4.438	2.7	1.643	0.1	-0.855	9.73	0.923	0.923	0.923							0.203	1.101	0.184	0.854	-1.955	2.36	0.04	0.04	0.04
	e.rf.IPT6	e.mval.IPT5	d5	0.355	0.434	0.819	0.413	-0.495	1.205	0.067	0.067	0.067							1.78	0.682	2.609	0.009	0.443	3.117	0.313	0.313	0.313							-0.038	0.541	-0.071	0.944	-1.098	1.022	-0.006	-0.006	-0.006
	e.rf.IPT8	e.mval.IPT6	d6	0.022	0.476	0.046	0.963	-0.91	0.954	0.005	0.005	0.005							2.23	1.121	1.99	0.047	0.033	4.428	0.5	0.5	0.5							-0.937	0.676	-1.385	0.166	-2.263	0.389	-0.158	-0.158	-0.158
	e.rf.IPT9	e.mval.IPT8	d8	-0.276	0.495	-0.556	0.578	-1.246	0.695	-0.054	-0.054	-0.054							1.375	0.575	2.39	0.017	0.247	2.502	0.23	0.23	0.23							-1.263	0.771	-1.639	0.101	-2.773	0.248	-0.217	-0.217	-0.217
cg20729301	mval.i	1		0.234	0.016	14.611	0	0.203	0.266				67.1	47	0.028	0.964	0.029		0.198	0.034	5.83	0	0.132	0.265				91	47	0	0.835	0.071		0.252	0.016	15.785	0	0.22	0.283				82.5	47	0.001	0.903	0.047
	mval.i	age		0	0	-0.09	0.928	0	0										0	0	0.957	0.338	0	0.001										0	0	-1.192	0.233	-0.001	0
	mval.i	sex		0.002	0.004	0.443	0.658	-0.006	0.01										0.007	0.007	0.96	0.337	-0.007	0.022										0.002	0.005	0.478	0.632	-0.007	0.011
	mval.i	statin		0.002	0.005	0.309	0.757	-0.009	0.012										0.019	0.011	1.82	0.069	-0.001	0.04										-0.007	0.006	-1.177	0.239	-0.018	0.004
	mval.s	1		0.007	0.005	1.507	0.132	-0.002	0.017										0.02	0.011	1.914	0.056	0	0.041	3.561	3.561	3.561							0	0.004	0.072	0.943	-0.008	0.008
	mval.s	age		0	0	-1.522	0.128	0	0										0	0	-1.947	0.052	-0.001	0	-0.052	-0.475	-0.052							0	0	-0.038	0.969	0	0
	mval.s	sex		-0.002	0.001	-1.254	0.21	-0.004	0.001										-0.002	0.003	-0.872	0.383	-0.007	0.003	-0.387	-0.189	-0.387							-0.002	0.001	-1.32	0.187	-0.005	0.001
	mval.s	statin		-0.001	0.001	-0.556	0.578	-0.003	0.002										-0.005	0.003	-1.781	0.075	-0.01	0.001	-0.881	-0.33	-0.881							0.002	0.001	1.138	0.255	-0.001	0.004
	rf.i	1		5.256	0.475	11.061	0	4.324	6.187	5.116	5.116	5.116							4.926	1.012	4.869	0	2.943	6.909	4.965	4.965	4.965							5.517	0.533	10.356	0	4.473	6.561	6.652	6.652	6.652
	rf.i	age		0.01	0.007	1.459	0.145	-0.003	0.024	0.01	0.092	0.01							0.016	0.014	1.114	0.265	-0.012	0.043	0.016	0.145	0.016							0.006	0.008	0.711	0.477	-0.01	0.021	0.007	0.064	0.007
	rf.i	sex		0.506	0.119	4.247	0	0.272	0.739	0.492	0.243	0.492							0.263	0.22	1.197	0.231	-0.168	0.694	0.265	0.13	0.265							0.641	0.139	4.623	0	0.369	0.912	0.773	0.382	0.773
	rf.i	statin		0.451	0.146	3.092	0.002	0.165	0.737	0.439	0.169	0.439							0.829	0.331	2.5	0.012	0.179	1.478	0.835	0.313	0.835							0.259	0.17	1.519	0.129	-0.075	0.592	0.312	0.122	0.312
	rf.s	1		0.222	0.103	2.157	0.031	0.02	0.425	1.605	1.605	1.605							0.146	0.184	0.79	0.43	-0.216	0.507	2.087	2.087	2.087							0.259	0.124	2.088	0.037	0.016	0.502	3.287	3.287	3.287
	rf.s	age		-0.005	0.002	-3.115	0.002	-0.008	-0.002	-0.034	-0.32	-0.034							-0.003	0.003	-1.079	0.281	-0.008	0.002	-0.041	-0.371	-0.041							-0.006	0.002	-3.032	0.002	-0.009	-0.002	-0.071	-0.679	-0.071
	rf.s	sex		0.014	0.027	0.516	0.606	-0.038	0.066	0.099	0.049	0.099							0.004	0.048	0.087	0.931	-0.09	0.099	0.06	0.029	0.06							0.019	0.032	0.613	0.54	-0.043	0.082	0.247	0.122	0.247
	rf.s	statin		-0.192	0.034	-5.639	0	-0.258	-0.125	-1.382	-0.531	-1.382							-0.308	0.085	-3.641	0	-0.474	-0.142	-4.418	-1.654	-4.418							-0.14	0.039	-3.564	0	-0.218	-0.063	-1.783	-0.695	-1.783
	e.mval.IPT5	e.mval.IPT3	a3	0.082	0.082	1.001	0.317	-0.078	0.242	0.104	0.104	0.104							0.021	0.078	0.264	0.792	-0.133	0.174	0.027	0.027	0.027							0.283	0.131	2.161	0.031	0.026	0.54	0.38	0.38	0.38
	e.mval.IPT6	e.mval.IPT5	a5	0.166	0.107	1.55	0.121	-0.044	0.376	0.167	0.167	0.167							-0.177	0.227	-0.781	0.435	-0.623	0.268	-0.177	-0.177	-0.177							0.42	0.13	3.242	0.001	0.166	0.674	0.421	0.421	0.421
	e.mval.IPT8	e.mval.IPT6	a6	-0.022	0.118	-0.19	0.849	-0.254	0.209	-0.023	-0.023	-0.023							-0.066	0.152	-0.432	0.666	-0.363	0.232	-0.066	-0.066	-0.066							0.189	0.201	0.939	0.348	-0.206	0.584	0.2	0.2	0.2
	e.mval.IPT9	e.mval.IPT8	a8	-0.129	0.191	-0.674	0.5	-0.504	0.246	-0.127	-0.127	-0.127							-0.311	1.122	-0.277	0.782	-2.511	1.888	-0.271	-0.271	-0.271							0.151	0.099	1.528	0.126	-0.043	0.344	0.154	0.154	0.154
	e.mval.IPT5	e.rf.IPT3	b3	-0.013	0.01	-1.256	0.209	-0.033	0.007	-0.168	-0.168	-0.168							-0.015	0.017	-0.888	0.375	-0.048	0.018	-0.16	-0.16	-0.16							0.007	0.011	0.598	0.55	-0.015	0.028	0.119	0.119	0.119
	e.mval.IPT6	e.rf.IPT5	b5	-0.005	0.005	-1.036	0.3	-0.015	0.005	-0.088	-0.088	-0.088							0.005	0.017	0.284	0.776	-0.029	0.039	0.093	0.093	0.093							-0.002	0.005	-0.44	0.66	-0.013	0.008	-0.036	-0.036	-0.036
	e.mval.IPT8	e.rf.IPT6	b6	0.007	0.006	1.314	0.189	-0.004	0.018	0.124	0.124	0.124							0.009	0.007	1.27	0.204	-0.005	0.024	0.17	0.17	0.17							0.01	0.009	1.165	0.244	-0.007	0.027	0.17	0.17	0.17
	e.mval.IPT9	e.rf.IPT8	b8	0.01	0.005	1.859	0.063	-0.001	0.02	0.161	0.161	0.161							0.031	0.017	1.813	0.07	-0.003	0.065	0.508	0.508	0.508							0.008	0.005	1.708	0.088	-0.001	0.018	0.137	0.137	0.137
	e.rf.IPT5	e.rf.IPT3	c3	-0.389	0.365	-1.065	0.287	-1.106	0.327	-0.308	-0.308	-0.308							-0.908	0.937	-0.969	0.333	-2.745	0.929	-0.503	-0.503	-0.503							0.123	0.509	0.241	0.809	-0.874	1.12	0.152	0.152	0.152
	e.rf.IPT6	e.rf.IPT5	c5	0.221	0.141	1.573	0.116	-0.054	0.497	0.219	0.219	0.219							0.24	0.332	0.722	0.47	-0.411	0.89	0.255	0.255	0.255							0.354	0.261	1.355	0.175	-0.158	0.866	0.324	0.324	0.324
	e.rf.IPT8	e.rf.IPT6	c6	-0.153	0.148	-1.036	0.3	-0.444	0.137	-0.159	-0.159	-0.159							0.315	0.388	0.812	0.417	-0.446	1.076	0.304	0.304	0.304							-0.297	0.215	-1.382	0.167	-0.719	0.124	-0.316	-0.316	-0.316
	e.rf.IPT9	e.rf.IPT8	c8	0.104	0.173	0.601	0.548	-0.235	0.443	0.105	0.105	0.105							0.439	0.238	1.843	0.065	-0.028	0.906	0.423	0.423	0.423							0.08	0.278	0.287	0.774	-0.465	0.625	0.083	0.083	0.083
	e.rf.IPT5	e.mval.IPT3	d3	-0.797	0.521	-1.53	0.126	-1.817	0.224	-0.061	-0.061	-0.061							0.185	0.4	0.463	0.643	-0.599	0.969	0.013	0.013	0.013							1.316	1.305	1.008	0.314	-1.243	3.874	0.12	0.12	0.12
	e.rf.IPT6	e.mval.IPT5	d5	4.026	1.597	2.521	0.012	0.896	7.156	0.24	0.24	0.24							4.221	0.389	10.844	0	3.458	4.984	0.235	0.235	0.235							4.316	1.625	2.657	0.008	1.132	7.5	0.267	0.267	0.267
	e.rf.IPT8	e.mval.IPT6	d6	2.622	0.899	2.917	0.004	0.861	4.384	0.161	0.161	0.161							5.37	1.332	4.033	0	2.76	7.98	0.29	0.29	0.29							0.496	1.078	0.46	0.645	-1.616	2.608	0.033	0.033	0.033
	e.rf.IPT9	e.mval.IPT8	d8	2.268	1.092	2.078	0.038	0.128	4.408	0.14	0.14	0.14							4.09	1.694	2.415	0.016	0.771	7.409	0.212	0.212	0.212							1.813	1.454	1.247	0.213	-1.037	4.663	0.117	0.117	0.117
cg20921874	mval.i	1		2.031	0.135	14.999	0	1.766	2.296	9.145	9.145	9.145	70.9	47	0.014	0.96	0.031		2.253	0.228	9.871	0	1.806	2.701				111.3	47	0	0.785	0.086		1.948	0.154	12.646	0	1.646	2.25	12.169	12.169	12.169	71.2	47	0.013	0.939	0.039
	mval.i	age		-0.004	0.002	-2.075	0.038	-0.008	0	-0.019	-0.177	-0.019							-0.006	0.004	-1.688	0.091	-0.013	0.001										-0.003	0.002	-1.531	0.126	-0.008	0.001	-0.022	-0.209	-0.022
	mval.i	sex		-0.074	0.04	-1.837	0.066	-0.152	0.005	-0.332	-0.163	-0.332							-0.197	0.085	-2.313	0.021	-0.364	-0.03										-0.019	0.05	-0.386	0.699	-0.117	0.078	-0.12	-0.059	-0.12
	mval.i	statin		0.052	0.054	0.957	0.339	-0.054	0.157	0.232	0.089	0.232							-0.006	0.115	-0.048	0.962	-0.232	0.221										0.06	0.059	1.01	0.312	-0.056	0.176	0.375	0.146	0.375
	mval.s	1		-0.056	0.041	-1.36	0.174	-0.137	0.025	-1.462	-1.462	-1.462							-0.083	0.057	-1.453	0.146	-0.195	0.029										-0.06	0.047	-1.259	0.208	-0.152	0.033	-1.905	-1.905	-1.905
	mval.s	age		0.001	0.001	2.023	0.043	0	0.002	0.032	0.304	0.032							0.001	0.001	1.205	0.228	-0.001	0.003										0.002	0.001	2.242	0.025	0	0.003	0.051	0.491	0.051
	mval.s	sex		-0.006	0.011	-0.536	0.592	-0.028	0.016	-0.154	-0.076	-0.154							0.018	0.019	0.944	0.345	-0.02	0.057										-0.019	0.014	-1.382	0.167	-0.046	0.008	-0.609	-0.301	-0.609
	mval.s	statin		-0.014	0.012	-1.092	0.275	-0.038	0.011	-0.353	-0.136	-0.353							0.007	0.024	0.289	0.773	-0.04	0.054										-0.025	0.014	-1.823	0.068	-0.052	0.002	-0.796	-0.31	-0.796
	rf.i	1		5.19	0.474	10.947	0	4.261	6.119	5.216	5.216	5.216							4.791	0.91	5.262	0	3.007	6.576										5.493	0.524	10.484	0	4.466	6.519	7.042	7.042	7.042
	rf.i	age		0.011	0.007	1.588	0.112	-0.003	0.024	0.011	0.103	0.011							0.018	0.013	1.379	0.168	-0.007	0.043										0.006	0.008	0.773	0.439	-0.009	0.021	0.008	0.073	0.008
	rf.i	sex		0.507	0.118	4.286	0	0.275	0.739	0.51	0.251	0.51							0.217	0.235	0.922	0.356	-0.244	0.677										0.636	0.138	4.617	0	0.366	0.906	0.815	0.403	0.815
	rf.i	statin		0.47	0.144	3.262	0.001	0.187	0.752	0.472	0.181	0.472							0.668	0.263	2.537	0.011	0.152	1.184										0.286	0.17	1.686	0.092	-0.047	0.619	0.367	0.143	0.367
	rf.s	1		0.254	0.103	2.454	0.014	0.051	0.457	1.956	1.956	1.956							0.186	0.141	1.319	0.187	-0.091	0.463										0.278	0.125	2.23	0.026	0.034	0.523	4.39	4.39	4.39
	rf.s	age		-0.005	0.002	-3.414	0.001	-0.008	-0.002	-0.04	-0.376	-0.04							-0.004	0.002	-1.804	0.071	-0.008	0										-0.006	0.002	-3.213	0.001	-0.01	-0.002	-0.093	-0.894	-0.093
	rf.s	sex		0.016	0.027	0.588	0.556	-0.036	0.068	0.12	0.059	0.12							0.035	0.038	0.914	0.361	-0.04	0.11										0.025	0.032	0.773	0.44	-0.038	0.087	0.387	0.191	0.387
	rf.s	statin		-0.197	0.034	-5.826	0	-0.263	-0.131	-1.515	-0.583	-1.515							-0.242	0.075	-3.232	0.001	-0.389	-0.095										-0.149	0.039	-3.818	0	-0.225	-0.072	-2.345	-0.915	-2.345
	e.mval.IPT5	e.mval.IPT3	a3	-0.202	0.212	-0.949	0.343	-0.618	0.215	-0.214	-0.214	-0.214							-0.32	0.576	-0.555	0.579	-1.449	0.81	-0.378	-0.378	-0.378							0.039	0.143	0.275	0.783	-0.24	0.319	0.048	0.048	0.048
	e.mval.IPT6	e.mval.IPT5	a5	0.067	0.084	0.797	0.425	-0.097	0.231	0.068	0.068	0.068							0.36	0.211	1.706	0.088	-0.054	0.774	0.4	0.4	0.4							-0.009	0.174	-0.054	0.957	-0.351	0.332	-0.009	-0.009	-0.009
	e.mval.IPT8	e.mval.IPT6	a6	0.002	0.132	0.012	0.99	-0.257	0.26	0.002	0.002	0.002							-0.031	0.154	-0.202	0.84	-0.334	0.271	-0.033	-0.033	-0.033							-0.057	0.184	-0.31	0.756	-0.418	0.304	-0.056	-0.056	-0.056
	e.mval.IPT9	e.mval.IPT8	a8	-0.251	0.138	-1.813	0.07	-0.522	0.02	-0.245	-0.245	-0.245							0.199	0.325	0.612	0.541	-0.439	0.837	0.181	0.181	0.181							-0.281	0.135	-2.088	0.037	-0.545	-0.017	-0.277	-0.277	-0.277
	e.mval.IPT5	e.rf.IPT3	b3	0.044	0.125	0.349	0.727	-0.201	0.288	0.077	0.077	0.077							-0.356	0.271	-1.31	0.19	-0.888	0.176	-0.936	-0.936	-0.936							-0.077	0.059	-1.295	0.195	-0.193	0.04	-0.21	-0.21	-0.21
	e.mval.IPT6	e.rf.IPT5	b5	-0.003	0.039	-0.085	0.932	-0.079	0.073	-0.007	-0.007	-0.007							-0.104	0.085	-1.231	0.218	-0.271	0.062	-0.253	-0.253	-0.253							-0.095	0.095	-1	0.318	-0.282	0.091	-0.205	-0.205	-0.205
	e.mval.IPT8	e.rf.IPT6	b6	-0.06	0.074	-0.813	0.416	-0.206	0.085	-0.124	-0.124	-0.124							-0.214	0.149	-1.434	0.152	-0.507	0.078	-0.519	-0.519	-0.519							-0.118	0.074	-1.598	0.11	-0.264	0.027	-0.277	-0.277	-0.277
	e.mval.IPT9	e.rf.IPT8	b8	0.03	0.067	0.456	0.649	-0.101	0.161	0.059	0.059	0.059							-0.249	0.046	-5.438	0	-0.339	-0.159	-0.514	-0.514	-0.514							0.075	0.069	1.09	0.276	-0.06	0.211	0.157	0.157	0.157
	e.rf.IPT5	e.rf.IPT3	c3	-0.2	0.387	-0.517	0.605	-0.958	0.558	-0.179	-0.179	-0.179							0.532	0.667	0.798	0.425	-0.775	1.839	0.643	0.643	0.643							0.153	0.393	0.389	0.698	-0.618	0.923	0.195	0.195	0.195
	e.rf.IPT6	e.rf.IPT5	c5	0.291	0.137	2.118	0.034	0.022	0.56	0.283	0.283	0.283							0.413	0.56	0.738	0.461	-0.685	1.511	0.438	0.438	0.438							0.456	0.243	1.875	0.061	-0.021	0.932	0.412	0.412	0.412
	e.rf.IPT8	e.rf.IPT6	c6	-0.122	0.162	-0.757	0.449	-0.439	0.194	-0.127	-0.127	-0.127							0.649	0.3	2.168	0.03	0.062	1.236	0.693	0.693	0.693							-0.23	0.202	-1.134	0.257	-0.626	0.167	-0.255	-0.255	-0.255
	e.rf.IPT9	e.rf.IPT8	c8	0.139	0.169	0.824	0.41	-0.192	0.469	0.139	0.139	0.139							0.618	0.235	2.63	0.009	0.157	1.078	0.568	0.568	0.568							0.098	0.276	0.356	0.722	-0.443	0.639	0.101	0.101	0.101
	e.rf.IPT5	e.mval.IPT3	d3	0.093	0.342	0.273	0.785	-0.577	0.764	0.051	0.051	0.051							-0.176	0.92	-0.191	0.848	-1.98	1.628	-0.096	-0.096	-0.096							-0.254	0.417	-0.61	0.542	-1.071	0.563	-0.145	-0.145	-0.145
	e.rf.IPT6	e.mval.IPT5	d5	-0.185	0.165	-1.127	0.26	-0.508	0.137	-0.092	-0.092	-0.092							-0.671	0.356	-1.884	0.06	-1.37	0.027	-0.327	-0.327	-0.327							-0.514	0.195	-2.637	0.008	-0.896	-0.132	-0.217	-0.217	-0.217
	e.rf.IPT8	e.mval.IPT6	d6	0.029	0.262	0.112	0.911	-0.484	0.543	0.015	0.015	0.015							0.372	0.282	1.317	0.188	-0.181	0.924	0.174	0.174	0.174							-0.093	0.39	-0.238	0.812	-0.856	0.671	-0.043	-0.043	-0.043
	e.rf.IPT9	e.mval.IPT8	d8	0.062	0.206	0.303	0.762	-0.341	0.465	0.031	0.031	0.031							-0.533	0.286	-1.865	0.062	-1.094	0.027	-0.216	-0.216	-0.216							-0.147	0.238	-0.618	0.536	-0.613	0.319	-0.072	-0.072	-0.072
cg24111025	mval.i	1		7.892	0.173	45.602	0	7.553	8.232	27.866	27.866	27.866	86.4	47	0	0.934	0.04		8.634	0.349	24.724	0	7.949	9.318				77.3	47	0.004	0.886	0.059		7.726	0.204	37.844	0	7.326	8.126	22.697	22.697	22.697	87.9	47	0	0.896	0.05
	mval.i	age		0.001	0.003	0.296	0.767	-0.004	0.006	0.003	0.026	0.003							-0.008	0.005	-1.596	0.111	-0.018	0.002										0.003	0.003	0.806	0.42	-0.004	0.009	0.007	0.07	0.007
	mval.i	sex		-0.094	0.05	-1.861	0.063	-0.192	0.005	-0.331	-0.163	-0.331							-0.127	0.086	-1.47	0.141	-0.296	0.042										-0.088	0.06	-1.464	0.143	-0.206	0.03	-0.259	-0.128	-0.259
	mval.i	statin		-0.008	0.069	-0.113	0.91	-0.143	0.128	-0.028	-0.011	-0.028							-0.103	0.133	-0.771	0.441	-0.363	0.158										0.015	0.084	0.18	0.857	-0.149	0.179	0.044	0.017	0.044
	mval.s	1		-0.004	0.049	-0.076	0.939	-0.1	0.093	-0.059	-0.059	-0.059							-0.14	0.112	-1.256	0.209	-0.359	0.078										0.012	0.053	0.232	0.816	-0.092	0.117	0.173	0.173	0.173
	mval.s	age		0	0.001	-0.661	0.509	-0.002	0.001	-0.008	-0.073	-0.008							0.001	0.002	0.607	0.544	-0.002	0.004										-0.001	0.001	-0.62	0.536	-0.002	0.001	-0.007	-0.069	-0.007
	mval.s	sex		0.04	0.013	2.961	0.003	0.013	0.066	0.628	0.309	0.628							0.061	0.023	2.618	0.009	0.015	0.107										0.03	0.015	1.944	0.052	0	0.059	0.414	0.205	0.414
	mval.s	statin		-0.011	0.016	-0.688	0.491	-0.043	0.02	-0.175	-0.067	-0.175							0.003	0.031	0.094	0.925	-0.059	0.065										-0.01	0.018	-0.557	0.578	-0.046	0.026	-0.144	-0.056	-0.144
	rf.i	1		5.214	0.478	10.917	0	4.278	6.15	5.155	5.155	5.155							5.08	1.05	4.839	0	3.023	7.138	6.155	6.155	6.155							5.507	0.531	10.376	0	4.467	6.547	5.873	5.873	5.873
	rf.i	age		0.011	0.007	1.529	0.126	-0.003	0.024	0.01	0.098	0.01							0.014	0.014	0.993	0.321	-0.014	0.042	0.017	0.158	0.017							0.006	0.008	0.75	0.453	-0.009	0.021	0.006	0.06	0.006
	rf.i	sex		0.513	0.12	4.281	0	0.278	0.748	0.508	0.25	0.508							0.206	0.216	0.952	0.341	-0.218	0.63	0.25	0.122	0.25							0.64	0.138	4.644	0	0.37	0.911	0.683	0.338	0.683
	rf.i	statin		0.465	0.147	3.169	0.002	0.178	0.753	0.46	0.177	0.46							0.821	0.306	2.68	0.007	0.221	1.422	0.995	0.372	0.995							0.264	0.171	1.541	0.123	-0.072	0.599	0.281	0.11	0.281
	rf.s	1		0.239	0.103	2.331	0.02	0.038	0.44	1.778	1.778	1.778							0.1	0.164	0.609	0.542	-0.221	0.421	1.912	1.912	1.912							0.271	0.127	2.128	0.033	0.021	0.52	2.2	2.2	2.2
	rf.s	age		-0.005	0.002	-3.282	0.001	-0.008	-0.002	-0.037	-0.347	-0.037							-0.002	0.003	-0.954	0.34	-0.007	0.003	-0.046	-0.42	-0.046							-0.006	0.002	-3.077	0.002	-0.01	-0.002	-0.047	-0.453	-0.047
	rf.s	sex		0.011	0.027	0.401	0.688	-0.041	0.063	0.079	0.039	0.079							0.022	0.047	0.464	0.643	-0.071	0.115	0.421	0.205	0.421							0.018	0.03	0.599	0.549	-0.042	0.078	0.148	0.073	0.148
	rf.s	statin		-0.193	0.035	-5.564	0	-0.26	-0.125	-1.433	-0.551	-1.433							-0.31	0.074	-4.213	0	-0.454	-0.166	-5.94	-2.223	-5.94							-0.139	0.039	-3.561	0	-0.216	-0.063	-1.131	-0.441	-1.131
	e.mval.IPT5	e.mval.IPT3	a3	-0.211	0.176	-1.198	0.231	-0.557	0.134	-0.204	-0.204	-0.204							0.265	0.368	0.72	0.471	-0.456	0.986	0.37	0.37	0.37							-0.454	0.208	-2.18	0.029	-0.862	-0.046	-0.395	-0.395	-0.395
	e.mval.IPT6	e.mval.IPT5	a5	0.225	0.099	2.267	0.023	0.03	0.419	0.224	0.224	0.224							0.537	0.281	1.911	0.056	-0.014	1.089	0.573	0.573	0.573							0.202	0.116	1.74	0.082	-0.026	0.429	0.214	0.214	0.214
	e.mval.IPT8	e.mval.IPT6	a6	-0.009	0.156	-0.058	0.953	-0.315	0.297	-0.009	-0.009	-0.009							0.122	0.347	0.352	0.725	-0.558	0.802	0.147	0.147	0.147							-0.091	0.195	-0.469	0.639	-0.473	0.29	-0.093	-0.093	-0.093
	e.mval.IPT9	e.mval.IPT8	a8	-0.076	0.101	-0.748	0.455	-0.274	0.123	-0.076	-0.076	-0.076							0.2	0.183	1.088	0.276	-0.16	0.559	0.199	0.199	0.199							-0.261	0.123	-2.113	0.035	-0.502	-0.019	-0.255	-0.255	-0.255
	e.mval.IPT5	e.rf.IPT3	b3	-0.084	0.113	-0.744	0.457	-0.307	0.138	-0.105	-0.105	-0.105							-0.334	0.34	-0.982	0.326	-1	0.332	-0.318	-0.318	-0.318							0.005	0.111	0.048	0.962	-0.211	0.222	0.009	0.009	0.009
	e.mval.IPT6	e.rf.IPT5	b5	0.063	0.075	0.839	0.402	-0.084	0.209	0.091	0.091	0.091							0.01	0.2	0.051	0.959	-0.382	0.402	0.013	0.013	0.013							0.063	0.099	0.64	0.522	-0.131	0.258	0.1	0.1	0.1
	e.mval.IPT8	e.rf.IPT6	b6	0.1	0.119	0.845	0.398	-0.132	0.333	0.152	0.152	0.152							0.083	0.398	0.209	0.835	-0.698	0.864	0.115	0.115	0.115							0.061	0.131	0.463	0.643	-0.197	0.318	0.105	0.105	0.105
	e.mval.IPT9	e.rf.IPT8	b8	0.005	0.068	0.07	0.944	-0.128	0.138	0.007	0.007	0.007							0.02	0.128	0.158	0.875	-0.23	0.271	0.026	0.026	0.026							-0.013	0.072	-0.184	0.854	-0.155	0.128	-0.022	-0.022	-0.022
	e.rf.IPT5	e.rf.IPT3	c3	-0.241	0.354	-0.68	0.496	-0.934	0.453	-0.204	-0.204	-0.204							-0.612	1.218	-0.503	0.615	-2.998	1.775	-0.492	-0.492	-0.492							-0.03	0.357	-0.085	0.932	-0.729	0.669	-0.033	-0.033	-0.033
	e.rf.IPT6	e.rf.IPT5	c5	0.277	0.138	2.001	0.045	0.006	0.548	0.27	0.27	0.27							0.338	0.312	1.085	0.278	-0.273	0.95	0.37	0.37	0.37							0.335	0.214	1.567	0.117	-0.084	0.754	0.312	0.312	0.312
	e.rf.IPT8	e.rf.IPT6	c6	-0.113	0.147	-0.77	0.441	-0.402	0.175	-0.119	-0.119	-0.119							0.265	0.272	0.973	0.331	-0.269	0.798	0.285	0.285	0.285							-0.305	0.186	-1.64	0.101	-0.669	0.059	-0.307	-0.307	-0.307
	e.rf.IPT9	e.rf.IPT8	c8	0.119	0.176	0.679	0.497	-0.225	0.463	0.119	0.119	0.119							0.429	0.162	2.654	0.008	0.112	0.746	0.409	0.409	0.409							0.022	0.267	0.081	0.935	-0.502	0.545	0.023	0.023	0.023
	e.rf.IPT5	e.mval.IPT3	d3	-0.231	0.309	-0.745	0.456	-0.837	0.376	-0.153	-0.153	-0.153							-0.705	0.836	-0.843	0.399	-2.344	0.934	-0.829	-0.829	-0.829							-0.15	0.327	-0.458	0.647	-0.791	0.491	-0.087	-0.087	-0.087
	e.rf.IPT6	e.mval.IPT5	d5	-0.299	0.142	-2.105	0.035	-0.577	-0.021	-0.199	-0.199	-0.199							-0.237	0.253	-0.935	0.35	-0.733	0.259	-0.218	-0.218	-0.218							-0.307	0.171	-1.801	0.072	-0.642	0.027	-0.191	-0.191	-0.191
	e.rf.IPT8	e.mval.IPT6	d6	0.081	0.193	0.419	0.675	-0.297	0.458	0.057	0.057	0.057							-0.062	0.157	-0.394	0.694	-0.369	0.246	-0.057	-0.057	-0.057							0.256	0.308	0.831	0.406	-0.348	0.861	0.152	0.152	0.152
	e.rf.IPT9	e.mval.IPT8	d8	0.022	0.153	0.144	0.885	-0.278	0.322	0.015	0.015	0.015							0.03	0.277	0.108	0.914	-0.514	0.574	0.022	0.022	0.022							-0.134	0.323	-0.416	0.677	-0.767	0.499	-0.083	-0.083	-0.083
cg24610274	mval.i	1		0.599	0.038	15.924	0	0.525	0.673				104.3	47	0	0.902	0.048		0.494	0.083	5.914	0	0.33	0.657				84.8	47	0.001	0.849	0.066		0.636	0.039	16.277	0	0.56	0.713				96.8	47	0	0.867	0.056
	mval.i	age		0	0.001	0.685	0.493	-0.001	0.001										0.002	0.001	1.673	0.094	0	0.004										0	0.001	-0.328	0.743	-0.001	0.001
	mval.i	sex		-0.009	0.01	-0.866	0.387	-0.029	0.011										0	0.022	-0.019	0.985	-0.044	0.043										-0.012	0.012	-1.048	0.294	-0.035	0.011
	mval.i	statin		-0.013	0.012	-1.082	0.279	-0.038	0.011										-0.024	0.029	-0.833	0.405	-0.082	0.033										-0.018	0.012	-1.478	0.139	-0.041	0.006
	mval.s	1		0.006	0.011	0.571	0.568	-0.015	0.027										0.021	0.022	0.985	0.325	-0.021	0.064										0.002	0.011	0.215	0.83	-0.02	0.025
	mval.s	age		0	0	-1.459	0.145	-0.001	0										0	0	-1.352	0.176	-0.001	0										0	0	-1.191	0.234	-0.001	0
	mval.s	sex		0.006	0.003	2.368	0.018	0.001	0.011										0.004	0.005	0.728	0.467	-0.007	0.014										0.008	0.003	2.517	0.012	0.002	0.014
	mval.s	statin		0.004	0.003	1.193	0.233	-0.002	0.01										0.003	0.007	0.445	0.656	-0.01	0.016										0.006	0.003	2.028	0.043	0	0.013
	rf.i	1		5.173	0.474	10.907	0	4.243	6.103	5.387	5.387	5.387							5.184	0.923	5.616	0	3.375	6.994	5.504	5.504	5.504							5.455	0.532	10.263	0	4.413	6.497	6.837	6.837	6.837
	rf.i	age		0.011	0.007	1.608	0.108	-0.002	0.024	0.011	0.108	0.011							0.012	0.013	0.943	0.346	-0.013	0.037	0.013	0.117	0.013							0.006	0.008	0.831	0.406	-0.009	0.022	0.008	0.077	0.008
	rf.i	sex		0.518	0.118	4.38	0	0.286	0.75	0.54	0.266	0.54							0.279	0.218	1.28	0.201	-0.148	0.707	0.297	0.145	0.297							0.639	0.139	4.594	0	0.367	0.912	0.801	0.396	0.801
	rf.i	statin		0.461	0.143	3.212	0.001	0.18	0.742	0.48	0.184	0.48							0.778	0.304	2.561	0.01	0.183	1.373	0.826	0.309	0.826							0.245	0.167	1.464	0.143	-0.083	0.573	0.307	0.12	0.307
	rf.s	1		0.25	0.103	2.42	0.016	0.048	0.453	2.264	2.264	2.264							0.081	0.132	0.613	0.54	-0.177	0.338										0.288	0.13	2.214	0.027	0.033	0.542	4.392	4.392	4.392
	rf.s	age		-0.005	0.001	-3.376	0.001	-0.008	-0.002	-0.046	-0.432	-0.046							-0.002	0.002	-0.94	0.347	-0.006	0.002										-0.006	0.002	-3.163	0.002	-0.01	-0.002	-0.091	-0.875	-0.091
	rf.s	sex		0.01	0.026	0.386	0.7	-0.041	0.062	0.092	0.045	0.092							0.007	0.043	0.172	0.863	-0.076	0.091										0.017	0.031	0.561	0.575	-0.044	0.079	0.267	0.132	0.267
	rf.s	statin		-0.196	0.034	-5.771	0	-0.262	-0.129	-1.77	-0.68	-1.77							-0.31	0.065	-4.799	0	-0.437	-0.183										-0.139	0.039	-3.534	0	-0.216	-0.062	-2.123	-0.828	-2.123
	e.mval.IPT5	e.mval.IPT3	a3	0.188	0.091	2.059	0.04	0.009	0.366	0.237	0.237	0.237							0.25	0.099	2.527	0.012	0.056	0.444	0.329	0.329	0.329							0.194	0.131	1.477	0.14	-0.063	0.451	0.258	0.258	0.258
	e.mval.IPT6	e.mval.IPT5	a5	0.135	0.096	1.412	0.158	-0.052	0.322	0.136	0.136	0.136							0.146	0.132	1.11	0.267	-0.112	0.405	0.152	0.152	0.152							0.157	0.143	1.099	0.272	-0.123	0.437	0.157	0.157	0.157
	e.mval.IPT8	e.mval.IPT6	a6	0.143	0.139	1.026	0.305	-0.13	0.416	0.144	0.144	0.144							0.157	0.237	0.663	0.508	-0.307	0.621	0.157	0.157	0.157							0.157	0.161	0.973	0.331	-0.159	0.472	0.16	0.16	0.16
	e.mval.IPT9	e.mval.IPT8	a8	-0.089	0.128	-0.693	0.488	-0.34	0.162	-0.089	-0.089	-0.089							0.079	0.248	0.318	0.75	-0.407	0.565	0.079	0.079	0.079							-0.182	0.185	-0.985	0.325	-0.545	0.181	-0.181	-0.181	-0.181
	e.mval.IPT5	e.rf.IPT3	b3	-0.008	0.025	-0.329	0.742	-0.057	0.041	-0.056	-0.056	-0.056							-0.002	0.039	-0.042	0.966	-0.078	0.075	-0.008	-0.008	-0.008							-0.011	0.02	-0.525	0.6	-0.051	0.029	-0.099	-0.099	-0.099
	e.mval.IPT6	e.rf.IPT5	b5	-0.019	0.015	-1.234	0.217	-0.049	0.011	-0.134	-0.134	-0.134							-0.011	0.02	-0.567	0.571	-0.05	0.028	-0.092	-0.092	-0.092							-0.029	0.021	-1.425	0.154	-0.07	0.011	-0.216	-0.216	-0.216
	e.mval.IPT8	e.rf.IPT6	b6	-0.01	0.023	-0.45	0.653	-0.055	0.034	-0.076	-0.076	-0.076							0.007	0.061	0.121	0.904	-0.112	0.127	0.06	0.06	0.06							-0.011	0.023	-0.508	0.611	-0.056	0.033	-0.09	-0.09	-0.09
	e.mval.IPT9	e.rf.IPT8	b8	-0.018	0.019	-0.926	0.354	-0.056	0.02	-0.131	-0.131	-0.131							-0.011	0.021	-0.524	0.6	-0.052	0.03	-0.097	-0.097	-0.097							-0.021	0.024	-0.856	0.392	-0.068	0.027	-0.156	-0.156	-0.156
	e.rf.IPT5	e.rf.IPT3	c3	-0.06	0.798	-0.075	0.94	-1.624	1.504	-0.058	-0.058	-0.058							-0.567	1.004	-0.564	0.573	-2.535	1.402	-0.341	-0.341	-0.341							0.166	0.398	0.417	0.677	-0.615	0.947	0.207	0.207	0.207
	e.rf.IPT6	e.rf.IPT5	c5	0.301	0.157	1.912	0.056	-0.008	0.609	0.288	0.288	0.288							0.411	0.337	1.219	0.223	-0.25	1.071	0.416	0.416	0.416							0.401	0.278	1.445	0.148	-0.143	0.946	0.386	0.386	0.386
	e.rf.IPT8	e.rf.IPT6	c6	-0.126	0.176	-0.719	0.472	-0.47	0.218	-0.13	-0.13	-0.13							0.458	0.444	1.031	0.303	-0.413	1.328	0.424	0.424	0.424							-0.302	0.195	-1.544	0.123	-0.685	0.081	-0.31	-0.31	-0.31
	e.rf.IPT9	e.rf.IPT8	c8	0.214	0.289	0.739	0.46	-0.353	0.781	0.212	0.212	0.212							0.618	0.218	2.836	0.005	0.191	1.045	0.593	0.593	0.593							0.119	0.305	0.389	0.697	-0.479	0.716	0.123	0.123	0.123
	e.rf.IPT5	e.mval.IPT3	d3	0.024	1.768	0.014	0.989	-3.44	3.489	0.004	0.004	0.004							2.457	3.837	0.64	0.522	-5.064	9.977	0.412	0.412	0.412							-0.904	1.179	-0.767	0.443	-3.215	1.407	-0.164	-0.164	-0.164
	e.rf.IPT6	e.mval.IPT5	d5	-0.101	0.715	-0.141	0.888	-1.502	1.3	-0.014	-0.014	-0.014							-0.969	0.646	-1.5	0.134	-2.236	0.298	-0.125	-0.125	-0.125							0.486	0.928	0.524	0.601	-1.333	2.304	0.063	0.063	0.063
	e.rf.IPT8	e.mval.IPT6	d6	-1.052	1.156	-0.91	0.363	-3.318	1.213	-0.146	-0.146	-0.146							-2.52	1.64	-1.536	0.124	-5.735	0.695	-0.289	-0.289	-0.289							-0.694	1.481	-0.469	0.639	-3.596	2.208	-0.093	-0.093	-0.093
	e.rf.IPT9	e.mval.IPT8	d8	-0.162	0.745	-0.218	0.828	-1.621	1.297	-0.022	-0.022	-0.022							-0.297	1.32	-0.225	0.822	-2.885	2.291	-0.033	-0.033	-0.033							-0.309	1.016	-0.304	0.761	-2.3	1.682	-0.042	-0.042	-0.042
cg25561904	mval.i	1		7.723	0.184	42.008	0	7.363	8.084	35.287	35.287	35.287	65.6	47	0.038	0.97	0.027		8.16	0.351	23.241	0	7.472	8.848	38.356	38.356	38.356	90.4	47	0	0.842	0.071		7.609	0.225	33.836	0	7.169	8.05	33.742	33.742	33.742	66.3	47	0.033	0.953	0.035
	mval.i	age		-0.005	0.003	-1.832	0.067	-0.01	0	-0.023	-0.215	-0.023							-0.011	0.005	-2.169	0.03	-0.021	-0.001	-0.053	-0.482	-0.053							-0.003	0.003	-1.028	0.304	-0.01	0.003	-0.015	-0.143	-0.015
	mval.i	sex		-0.007	0.055	-0.122	0.903	-0.115	0.102	-0.031	-0.015	-0.031							0.04	0.118	0.34	0.734	-0.191	0.271	0.188	0.092	0.188							-0.034	0.063	-0.53	0.596	-0.158	0.091	-0.149	-0.074	-0.149
	mval.i	statin		-0.005	0.069	-0.078	0.938	-0.141	0.131	-0.025	-0.009	-0.025							-0.067	0.133	-0.502	0.616	-0.327	0.193	-0.313	-0.117	-0.313							0.028	0.087	0.323	0.747	-0.142	0.198	0.124	0.048	0.124
	mval.s	1		-0.025	0.046	-0.542	0.588	-0.116	0.066										-0.109	0.094	-1.164	0.244	-0.294	0.075	-4.113	-4.113	-4.113							-0.015	0.055	-0.273	0.785	-0.123	0.093
	mval.s	age		0	0.001	0.651	0.515	-0.001	0.002										0.002	0.001	1.09	0.276	-0.001	0.004	0.057	0.522	0.057							0	0.001	0.488	0.626	-0.001	0.002
	mval.s	sex		-0.004	0.014	-0.263	0.793	-0.031	0.024										-0.012	0.029	-0.419	0.675	-0.07	0.045	-0.462	-0.225	-0.462							0.002	0.014	0.149	0.882	-0.026	0.031
	mval.s	statin		0.013	0.015	0.854	0.393	-0.017	0.043										0.023	0.036	0.63	0.529	-0.048	0.093	0.853	0.319	0.853							0.009	0.016	0.59	0.556	-0.022	0.041
	rf.i	1		5.238	0.472	11.088	0	4.312	6.164	5.461	5.461	5.461							4.852	0.919	5.278	0	3.05	6.654	5.023	5.023	5.023							5.534	0.521	10.617	0	4.512	6.556	12.41	12.41	12.41
	rf.i	age		0.01	0.007	1.494	0.135	-0.003	0.024	0.011	0.1	0.011							0.017	0.013	1.308	0.191	-0.008	0.042	0.017	0.158	0.017							0.005	0.008	0.689	0.491	-0.01	0.02	0.012	0.112	0.012
	rf.i	sex		0.513	0.119	4.314	0	0.28	0.746	0.535	0.263	0.535							0.289	0.216	1.337	0.181	-0.135	0.713	0.299	0.146	0.299							0.647	0.132	4.886	0	0.388	0.907	1.451	0.718	1.451
	rf.i	statin		0.466	0.145	3.211	0.001	0.182	0.751	0.486	0.187	0.486							0.863	0.283	3.045	0.002	0.307	1.418	0.893	0.334	0.893							0.243	0.163	1.489	0.137	-0.077	0.563	0.545	0.213	0.545
	rf.s	1		0.231	0.102	2.272	0.023	0.032	0.431	2.097	2.097	2.097							0.221	0.18	1.23	0.219	-0.131	0.573										0.252	0.124	2.038	0.042	0.01	0.494
	rf.s	age		-0.005	0.001	-3.253	0.001	-0.008	-0.002	-0.044	-0.412	-0.044							-0.004	0.002	-1.61	0.107	-0.009	0.001										-0.005	0.002	-3.025	0.002	-0.009	-0.002
	rf.s	sex		0.012	0.026	0.438	0.661	-0.04	0.063	0.104	0.051	0.104							-0.014	0.059	-0.234	0.815	-0.129	0.102										0.014	0.031	0.471	0.638	-0.046	0.075
	rf.s	statin		-0.194	0.034	-5.683	0	-0.26	-0.127	-1.755	-0.674	-1.755							-0.322	0.072	-4.497	0	-0.462	-0.181										-0.138	0.039	-3.554	0	-0.213	-0.062
	e.mval.IPT5	e.mval.IPT3	a3	-0.008	0.158	-0.051	0.959	-0.317	0.301	-0.009	-0.009	-0.009							0.028	0.149	0.19	0.849	-0.263	0.32	0.035	0.035	0.035							-0.06	0.22	-0.271	0.786	-0.491	0.372	-0.067	-0.067	-0.067
	e.mval.IPT6	e.mval.IPT5	a5	0.057	0.12	0.474	0.636	-0.178	0.291	0.057	0.057	0.057							-0.018	0.277	-0.064	0.949	-0.561	0.525	-0.018	-0.018	-0.018							0.093	0.156	0.595	0.552	-0.213	0.399	0.096	0.096	0.096
	e.mval.IPT8	e.mval.IPT6	a6	0.059	0.121	0.49	0.624	-0.177	0.296	0.058	0.058	0.058							0.136	0.165	0.824	0.41	-0.187	0.459	0.127	0.127	0.127							0.055	0.18	0.307	0.759	-0.298	0.409	0.053	0.053	0.053
	e.mval.IPT9	e.mval.IPT8	a8	0.057	0.146	0.389	0.697	-0.23	0.343	0.058	0.058	0.058							-0.138	0.212	-0.651	0.515	-0.553	0.277	-0.145	-0.145	-0.145							0.161	0.175	0.924	0.356	-0.181	0.504	0.165	0.165	0.165
	e.mval.IPT5	e.rf.IPT3	b3	-0.082	0.382	-0.215	0.83	-0.831	0.667	-0.116	-0.116	-0.116							-0.021	0.162	-0.127	0.899	-0.339	0.297	-0.021	-0.021	-0.021							-0.125	0.108	-1.161	0.246	-0.337	0.086	-0.29	-0.29	-0.29
	e.mval.IPT6	e.rf.IPT5	b5	-0.031	0.112	-0.278	0.781	-0.251	0.188	-0.046	-0.046	-0.046							-0.066	0.157	-0.419	0.675	-0.372	0.241	-0.121	-0.121	-0.121							-0.022	0.132	-0.166	0.868	-0.28	0.236	-0.039	-0.039	-0.039
	e.mval.IPT8	e.rf.IPT6	b6	-0.134	0.102	-1.323	0.186	-0.334	0.065	-0.207	-0.207	-0.207							-0.198	0.109	-1.818	0.069	-0.411	0.015	-0.338	-0.338	-0.338							-0.148	0.086	-1.71	0.087	-0.317	0.022	-0.265	-0.265	-0.265
	e.mval.IPT9	e.rf.IPT8	b8	-0.091	0.125	-0.727	0.467	-0.337	0.155	-0.134	-0.134	-0.134							-0.106	0.224	-0.472	0.637	-0.545	0.334	-0.224	-0.224	-0.224							-0.05	0.074	-0.679	0.497	-0.195	0.095	-0.079	-0.079	-0.079
	e.rf.IPT5	e.rf.IPT3	c3	-0.05	1.876	-0.027	0.979	-3.727	3.627	-0.047	-0.047	-0.047							-0.736	0.876	-0.84	0.401	-2.453	0.981	-0.41	-0.41	-0.41							0.348	0.21	1.656	0.098	-0.064	0.759	0.468	0.468	0.468
	e.rf.IPT6	e.rf.IPT5	c5	0.31	0.369	0.84	0.401	-0.414	1.034	0.295	0.295	0.295							0.412	0.273	1.507	0.132	-0.124	0.948	0.416	0.416	0.416							0.519	0.193	2.691	0.007	0.141	0.896	0.498	0.498	0.498
	e.rf.IPT8	e.rf.IPT6	c6	-0.079	0.182	-0.436	0.663	-0.436	0.277	-0.084	-0.084	-0.084							0.647	0.621	1.043	0.297	-0.569	1.864	0.549	0.549	0.549							-0.16	0.226	-0.71	0.478	-0.603	0.282	-0.188	-0.188	-0.188
	e.rf.IPT9	e.rf.IPT8	c8	0.205	0.521	0.393	0.694	-0.816	1.226	0.198	0.198	0.198							0.64	0.27	2.372	0.018	0.111	1.169	0.611	0.611	0.611							0.172	0.252	0.684	0.494	-0.322	0.667	0.17	0.17	0.17
	e.rf.IPT5	e.mval.IPT3	d3	-0.159	0.72	-0.221	0.825	-1.571	1.252	-0.125	-0.125	-0.125							-0.706	0.595	-1.187	0.235	-1.873	0.46	-0.472	-0.472	-0.472							-0.149	0.26	-0.572	0.567	-0.658	0.361	-0.098	-0.098	-0.098
	e.rf.IPT6	e.mval.IPT5	d5	-0.221	0.257	-0.859	0.39	-0.724	0.283	-0.141	-0.141	-0.141							-0.24	0.309	-0.776	0.438	-0.845	0.366	-0.13	-0.13	-0.13							-0.235	0.165	-1.423	0.155	-0.559	0.089	-0.131	-0.131	-0.131
	e.rf.IPT8	e.mval.IPT6	d6	-0.089	0.223	-0.402	0.688	-0.526	0.347	-0.06	-0.06	-0.06							-0.635	0.387	-1.64	0.101	-1.393	0.124	-0.294	-0.294	-0.294							0.035	0.28	0.126	0.9	-0.513	0.583	0.022	0.022	0.022
	e.rf.IPT9	e.mval.IPT8	d8	-0.268	0.253	-1.057	0.29	-0.765	0.229	-0.178	-0.178	-0.178							-0.398	0.203	-1.96	0.05	-0.796	0	-0.188	-0.188	-0.188							-0.272	0.25	-1.089	0.276	-0.763	0.218	-0.175	-0.175	-0.175
cg27527993	mval.i	1		9.126	0.089	102.343	0	8.951	9.301				63.8	47	0.052	0.97	0.026		8.825	0.237	37.222	0	8.36	9.289				79.4	47	0.002	0.876	0.061		9.242	0.091	101.104	0	9.062	9.421				74.8	47	0.006	0.922	0.042
	mval.i	age		-0.001	0.001	-0.52	0.603	-0.003	0.002										0.003	0.003	1.05	0.294	-0.003	0.01										-0.002	0.001	-1.582	0.114	-0.005	0.001
	mval.i	sex		-0.015	0.025	-0.617	0.537	-0.063	0.033										0.001	0.057	0.011	0.991	-0.111	0.112										-0.018	0.027	-0.662	0.508	-0.07	0.035
	mval.i	statin		-0.021	0.034	-0.632	0.527	-0.088	0.045										0.028	0.09	0.317	0.752	-0.148	0.205										-0.055	0.036	-1.522	0.128	-0.127	0.016
	mval.s	1		0.004	0.025	0.171	0.864	-0.044	0.052										0.075	0.052	1.437	0.151	-0.027	0.178										-0.021	0.03	-0.703	0.482	-0.079	0.037
	mval.s	age		0	0	-0.747	0.455	-0.001	0										-0.001	0.001	-1.557	0.12	-0.003	0										0	0	0.026	0.979	-0.001	0.001
	mval.s	sex		0.009	0.007	1.389	0.165	-0.004	0.022										-0.001	0.014	-0.061	0.951	-0.028	0.027										0.014	0.008	1.752	0.08	-0.002	0.029
	mval.s	statin		-0.002	0.008	-0.185	0.853	-0.018	0.014										-0.025	0.019	-1.264	0.206	-0.063	0.014										0.009	0.009	1.006	0.314	-0.009	0.028
	rf.i	1		5.247	0.471	11.144	0	4.324	6.169	5.631	5.631	5.631							5.488	0.905	6.065	0	3.715	7.262	5.779	5.779	5.779							5.499	0.537	10.233	0	4.445	6.552	6.59	6.59	6.59
	rf.i	age		0.01	0.007	1.461	0.144	-0.003	0.023	0.011	0.101	0.011							0.008	0.012	0.667	0.505	-0.016	0.032	0.009	0.08	0.009							0.006	0.008	0.744	0.457	-0.01	0.021	0.007	0.067	0.007
	rf.i	sex		0.512	0.119	4.314	0	0.279	0.745	0.55	0.271	0.55							0.231	0.211	1.095	0.273	-0.183	0.645	0.243	0.119	0.243							0.644	0.138	4.675	0	0.374	0.914	0.772	0.382	0.772
	rf.i	statin		0.453	0.144	3.152	0.002	0.171	0.734	0.486	0.187	0.486							0.67	0.281	2.385	0.017	0.119	1.221	0.706	0.264	0.706							0.271	0.167	1.616	0.106	-0.058	0.599	0.324	0.127	0.324
	rf.s	1		0.231	0.103	2.247	0.025	0.029	0.432	2.24	2.24	2.24							0.028	0.134	0.213	0.831	-0.234	0.29	0.64	0.64	0.64							0.269	0.129	2.09	0.037	0.017	0.521	3.309	3.309	3.309
	rf.s	age		-0.005	0.002	-3.175	0.002	-0.008	-0.002	-0.046	-0.438	-0.046							-0.001	0.002	-0.581	0.561	-0.005	0.003	-0.026	-0.241	-0.026							-0.006	0.002	-2.997	0.003	-0.009	-0.002	-0.07	-0.673	-0.07
	rf.s	sex		0.012	0.026	0.46	0.646	-0.04	0.064	0.118	0.058	0.118							0.016	0.042	0.378	0.705	-0.067	0.098	0.358	0.175	0.358							0.016	0.032	0.498	0.618	-0.046	0.077	0.193	0.096	0.193
	rf.s	statin		-0.192	0.034	-5.646	0	-0.259	-0.125	-1.866	-0.717	-1.866							-0.294	0.063	-4.679	0	-0.418	-0.171	-6.623	-2.479	-6.623							-0.142	0.038	-3.709	0	-0.216	-0.067	-1.741	-0.679	-1.741
	e.mval.IPT5	e.mval.IPT3	a3	0.142	0.147	0.969	0.332	-0.145	0.429	0.161	0.161	0.161							0.15	0.316	0.475	0.635	-0.469	0.769	0.191	0.191	0.191							0.193	0.194	0.994	0.32	-0.187	0.572	0.213	0.213	0.213
	e.mval.IPT6	e.mval.IPT5	a5	0.141	0.136	1.036	0.3	-0.126	0.409	0.145	0.145	0.145							0.365	0.307	1.189	0.235	-0.237	0.967	0.337	0.337	0.337							0.084	0.144	0.585	0.559	-0.199	0.367	0.089	0.089	0.089
	e.mval.IPT8	e.mval.IPT6	a6	0.012	0.096	0.119	0.905	-0.178	0.201	0.012	0.012	0.012							0.326	0.309	1.055	0.291	-0.279	0.932	0.344	0.344	0.344							-0.082	0.129	-0.637	0.524	-0.335	0.17	-0.082	-0.082	-0.082
	e.mval.IPT9	e.mval.IPT8	a8	-0.137	0.131	-1.047	0.295	-0.394	0.12	-0.136	-0.136	-0.136							0.645	0.718	0.898	0.369	-0.763	2.053	0.539	0.539	0.539							-0.298	0.162	-1.842	0.066	-0.616	0.019	-0.288	-0.288	-0.288
	e.mval.IPT5	e.rf.IPT3	b3	0.07	0.05	1.415	0.157	-0.027	0.168	0.193	0.193	0.193							0.088	0.167	0.525	0.6	-0.24	0.416	0.105	0.105	0.105							0.059	0.058	1.017	0.309	-0.054	0.172	0.2	0.2	0.2
	e.mval.IPT6	e.rf.IPT5	b5	0.038	0.051	0.76	0.447	-0.061	0.138	0.112	0.112	0.112							0.093	0.066	1.411	0.158	-0.036	0.222	0.258	0.258	0.258							0.019	0.054	0.351	0.726	-0.086	0.124	0.055	0.055	0.055
	e.mval.IPT8	e.rf.IPT6	b6	0.006	0.031	0.191	0.849	-0.055	0.066	0.017	0.017	0.017							0	0.06	-0.005	0.996	-0.117	0.116	-0.001	-0.001	-0.001							0.039	0.042	0.913	0.361	-0.044	0.122	0.12	0.12	0.12
	e.mval.IPT9	e.rf.IPT8	b8	0.035	0.04	0.879	0.379	-0.043	0.114	0.098	0.098	0.098							0.094	0.172	0.547	0.584	-0.243	0.431	0.217	0.217	0.217							0.009	0.04	0.238	0.812	-0.068	0.087	0.028	0.028	0.028
	e.rf.IPT5	e.rf.IPT3	c3	-0.145	0.367	-0.394	0.693	-0.864	0.574	-0.14	-0.14	-0.14							-1.511	2.502	-0.604	0.546	-6.415	3.393	-0.601	-0.601	-0.601							0.082	0.312	0.264	0.791	-0.528	0.693	0.101	0.101	0.101
	e.rf.IPT6	e.rf.IPT5	c5	0.315	0.146	2.163	0.031	0.03	0.6	0.316	0.316	0.316							0.438	0.204	2.154	0.031	0.039	0.837	0.465	0.465	0.465							0.405	0.22	1.844	0.065	-0.025	0.836	0.384	0.384	0.384
	e.rf.IPT8	e.rf.IPT6	c6	-0.12	0.16	-0.752	0.452	-0.433	0.193	-0.126	-0.126	-0.126							0.472	0.375	1.26	0.208	-0.262	1.206	0.472	0.472	0.472							-0.31	0.191	-1.625	0.104	-0.684	0.064	-0.315	-0.315	-0.315
	e.rf.IPT9	e.rf.IPT8	c8	0.186	0.184	1.013	0.311	-0.174	0.547	0.184	0.184	0.184							0.554	0.223	2.488	0.013	0.118	0.99	0.525	0.525	0.525							0.096	0.271	0.354	0.723	-0.436	0.628	0.101	0.101	0.101
	e.rf.IPT5	e.mval.IPT3	d3	0.935	0.568	1.645	0.1	-0.179	2.048	0.375	0.375	0.375							1.34	2.05	0.653	0.514	-2.679	5.359	0.567	0.567	0.567							0.453	0.678	0.668	0.504	-0.876	1.782	0.179	0.179	0.179
	e.rf.IPT6	e.mval.IPT5	d5	0.154	0.242	0.636	0.525	-0.321	0.629	0.055	0.055	0.055							0.203	0.293	0.693	0.488	-0.372	0.778	0.072	0.072	0.072							0.091	0.303	0.301	0.763	-0.502	0.684	0.031	0.031	0.031
	e.rf.IPT8	e.mval.IPT6	d6	0.324	0.295	1.1	0.271	-0.254	0.903	0.117	0.117	0.117							0.079	0.766	0.104	0.917	-1.421	1.58	0.03	0.03	0.03							0.6	0.386	1.556	0.12	-0.156	1.355	0.196	0.196	0.196
	e.rf.IPT9	e.mval.IPT8	d8	0.354	0.244	1.449	0.147	-0.125	0.833	0.123	0.123	0.123							0.306	0.523	0.584	0.559	-0.72	1.331	0.105	0.105	0.105							0.41	0.358	1.146	0.252	-0.291	1.111	0.141	0.141	0.141
cg27585074	mval.i	1		3.853	0.191	20.185	0	3.479	4.227	20.721	20.721	20.721	68.1	47	0.024	0.963	0.029		4.205	0.353	11.923	0	3.513	4.896				86.2	47	0	0.848	0.067		3.716	0.224	16.578	0	3.277	4.155	16.593	16.593	16.593	77.3	47	0.003	0.923	0.043
	mval.i	age		-0.002	0.003	-0.547	0.584	-0.007	0.004	-0.009	-0.081	-0.009							-0.005	0.005	-0.99	0.322	-0.016	0.005										0	0.003	0.111	0.912	-0.006	0.007	0.002	0.016	0.002
	mval.i	sex		0.015	0.06	0.245	0.806	-0.103	0.132	0.079	0.039	0.079							-0.043	0.126	-0.341	0.733	-0.289	0.203										0.013	0.067	0.198	0.843	-0.118	0.145	0.059	0.029	0.059
	mval.i	statin		0.009	0.07	0.127	0.899	-0.129	0.146	0.048	0.018	0.048							-0.299	0.266	-1.124	0.261	-0.82	0.222										0.078	0.059	1.315	0.188	-0.038	0.193	0.347	0.135	0.347
	mval.s	1		-0.007	0.059	-0.119	0.906	-0.123	0.109	-0.118	-0.118	-0.118							-0.087	0.114	-0.763	0.445	-0.311	0.137										0.026	0.067	0.389	0.697	-0.105	0.156	0.402	0.402	0.402
	mval.s	age		0	0.001	0.328	0.743	-0.002	0.002	0.005	0.048	0.005							0.001	0.002	0.781	0.435	-0.002	0.005										0	0.001	-0.279	0.781	-0.002	0.002	-0.005	-0.044	-0.005
	mval.s	sex		-0.01	0.016	-0.61	0.542	-0.042	0.022	-0.17	-0.084	-0.17							-0.015	0.035	-0.437	0.662	-0.085	0.054										0.001	0.018	0.077	0.939	-0.034	0.037	0.022	0.011	0.022
	mval.s	statin		-0.002	0.019	-0.092	0.926	-0.039	0.036	-0.03	-0.012	-0.03							0.051	0.064	0.796	0.426	-0.075	0.177										-0.012	0.018	-0.69	0.49	-0.048	0.023	-0.192	-0.075	-0.192
	rf.i	1		5.138	0.485	10.595	0	4.188	6.089	5.176	5.176	5.176							5.18	0.91	5.691	0	3.396	6.963										5.325	0.533	9.988	0	4.28	6.371	6.02	6.02	6.02
	rf.i	age		0.012	0.007	1.656	0.098	-0.002	0.025	0.012	0.11	0.012							0.012	0.013	0.932	0.351	-0.013	0.038										0.008	0.008	1.039	0.299	-0.007	0.023	0.009	0.088	0.009
	rf.i	sex		0.517	0.119	4.349	0	0.284	0.75	0.521	0.257	0.521							0.254	0.232	1.095	0.273	-0.201	0.71										0.658	0.138	4.777	0	0.388	0.928	0.744	0.368	0.744
	rf.i	statin		0.462	0.144	3.2	0.001	0.179	0.744	0.465	0.179	0.465							0.675	0.318	2.12	0.034	0.051	1.298										0.271	0.165	1.642	0.101	-0.052	0.594	0.306	0.119	0.306
	rf.s	1		0.253	0.103	2.45	0.014	0.051	0.456	2.054	2.054	2.054							0.05	0.163	0.309	0.757	-0.269	0.37										0.31	0.122	2.529	0.011	0.07	0.55	3.203	3.203	3.203
	rf.s	age		-0.005	0.002	-3.379	0.001	-0.008	-0.002	-0.042	-0.392	-0.042							-0.001	0.003	-0.446	0.655	-0.007	0.004										-0.006	0.002	-3.455	0.001	-0.01	-0.003	-0.065	-0.62	-0.065
	rf.s	sex		0.011	0.027	0.43	0.667	-0.041	0.064	0.093	0.046	0.093							-0.012	0.048	-0.254	0.8	-0.106	0.081										0.014	0.031	0.448	0.654	-0.047	0.075	0.144	0.071	0.144
	rf.s	statin		-0.192	0.034	-5.683	0	-0.258	-0.126	-1.555	-0.598	-1.555							-0.284	0.07	-4.077	0	-0.421	-0.148										-0.142	0.038	-3.74	0	-0.216	-0.067	-1.465	-0.571	-1.465
	e.mval.IPT5	e.mval.IPT3	a3	-0.041	0.113	-0.36	0.719	-0.262	0.18	-0.051	-0.051	-0.051							0.141	0.226	0.624	0.533	-0.302	0.583	0.194	0.194	0.194							-0.201	0.164	-1.221	0.222	-0.522	0.121	-0.244	-0.244	-0.244
	e.mval.IPT6	e.mval.IPT5	a5	0.135	0.109	1.233	0.218	-0.08	0.349	0.134	0.134	0.134							0.337	0.496	0.679	0.497	-0.635	1.308	0.371	0.371	0.371							0.038	0.154	0.246	0.806	-0.265	0.341	0.04	0.04	0.04
	e.mval.IPT8	e.mval.IPT6	a6	-0.053	0.099	-0.53	0.596	-0.248	0.142	-0.053	-0.053	-0.053							0.013	0.356	0.036	0.971	-0.684	0.71	0.014	0.014	0.014							0.004	0.155	0.027	0.978	-0.299	0.308	0.004	0.004	0.004
	e.mval.IPT9	e.mval.IPT8	a8	-0.159	0.132	-1.207	0.227	-0.418	0.099	-0.158	-0.158	-0.158							-0.073	0.347	-0.21	0.834	-0.753	0.607	-0.071	-0.071	-0.071							-0.215	0.164	-1.31	0.19	-0.538	0.107	-0.212	-0.212	-0.212
	e.mval.IPT5	e.rf.IPT3	b3	0.11	0.139	0.792	0.428	-0.163	0.383	0.14	0.14	0.14							-0.188	0.199	-0.949	0.343	-0.578	0.201	-0.422	-0.422	-0.422							0.218	0.118	1.848	0.065	-0.013	0.449	0.372	0.372	0.372
	e.mval.IPT6	e.rf.IPT5	b5	-0.049	0.078	-0.625	0.532	-0.202	0.104	-0.07	-0.07	-0.07							0.022	0.15	0.144	0.886	-0.273	0.316	0.042	0.042	0.042							-0.089	0.126	-0.709	0.479	-0.336	0.157	-0.137	-0.137	-0.137
	e.mval.IPT8	e.rf.IPT6	b6	0.064	0.076	0.84	0.401	-0.085	0.214	0.095	0.095	0.095							-0.087	0.207	-0.419	0.676	-0.492	0.319	-0.166	-0.166	-0.166							0.112	0.095	1.178	0.239	-0.074	0.297	0.181	0.181	0.181
	e.mval.IPT9	e.rf.IPT8	b8	-0.037	0.107	-0.349	0.727	-0.246	0.172	-0.052	-0.052	-0.052							0.174	0.191	0.911	0.362	-0.201	0.549	0.28	0.28	0.28							-0.126	0.098	-1.292	0.196	-0.318	0.065	-0.197	-0.197	-0.197
	e.rf.IPT5	e.rf.IPT3	c3	-0.215	0.424	-0.508	0.611	-1.046	0.615	-0.19	-0.19	-0.19							0.53	0.311	1.705	0.088	-0.079	1.139	0.675	0.675	0.675							0.043	0.273	0.157	0.876	-0.493	0.579	0.05	0.05	0.05
	e.rf.IPT6	e.rf.IPT5	c5	0.288	0.135	2.129	0.033	0.023	0.553	0.28	0.28	0.28							0.506	0.229	2.206	0.027	0.056	0.956	0.541	0.541	0.541							0.365	0.234	1.559	0.119	-0.094	0.824	0.345	0.345	0.345
	e.rf.IPT8	e.rf.IPT6	c6	-0.087	0.166	-0.524	0.6	-0.413	0.239	-0.091	-0.091	-0.091							0.279	0.213	1.309	0.19	-0.139	0.698	0.324	0.324	0.324							-0.351	0.211	-1.666	0.096	-0.764	0.062	-0.357	-0.357	-0.357
	e.rf.IPT9	e.rf.IPT8	c8	0.165	0.167	0.991	0.322	-0.162	0.492	0.164	0.164	0.164							0.581	0.132	4.396	0	0.322	0.841	0.54	0.54	0.54							0.039	0.244	0.159	0.873	-0.439	0.517	0.041	0.041	0.041
	e.rf.IPT5	e.mval.IPT3	d3	0.218	0.228	0.955	0.339	-0.229	0.664	0.192	0.192	0.192							-0.031	0.587	-0.053	0.958	-1.182	1.12	-0.024	-0.024	-0.024							0.233	0.222	1.049	0.294	-0.202	0.668	0.196	0.196	0.196
	e.rf.IPT6	e.mval.IPT5	d5	-0.19	0.143	-1.328	0.184	-0.47	0.09	-0.129	-0.129	-0.129							-0.312	0.212	-1.471	0.141	-0.728	0.104	-0.19	-0.19	-0.19							-0.207	0.149	-1.389	0.165	-0.498	0.085	-0.134	-0.134	-0.134
	e.rf.IPT8	e.mval.IPT6	d6	0.123	0.162	0.76	0.447	-0.194	0.44	0.087	0.087	0.087							0.476	0.337	1.412	0.158	-0.185	1.137	0.304	0.304	0.304							-0.144	0.251	-0.574	0.566	-0.635	0.347	-0.09	-0.09	-0.09
	e.rf.IPT9	e.mval.IPT8	d8	-0.002	0.143	-0.013	0.989	-0.281	0.277	-0.001	-0.001	-0.001							0.103	0.237	0.432	0.665	-0.363	0.568	0.058	0.058	0.058							-0.283	0.223	-1.269	0.204	-0.719	0.154	-0.186	-0.186	-0.186
cg04482923	mval.i	1																																0.239	0.007	34.213	0	0.225	0.253				75.5	47	0.005	0.919	0.042
	mval.i	age																																0	0	-0.677	0.498	0	0
	mval.i	sex																																-0.001	0.002	-0.773	0.44	-0.005	0.002
	mval.i	statin																																0.002	0.002	0.929	0.353	-0.003	0.007
	mval.s	1																																0	0.002	0.062	0.951	-0.004	0.004
	mval.s	age																																0	0	-0.591	0.555	0	0
	mval.s	sex																																0.001	0	1.465	0.143	0	0.002
	mval.s	statin																																0	0.001	-0.483	0.629	-0.001	0.001
	rf.i	1																																5.561	0.023	239.574	0	5.515	5.606	6.763	6.763	6.763
	rf.i	age																																0.005	0.002	3.113	0.002	0.002	0.008	0.006	0.057	0.006
	rf.i	sex																																0.649	0.137	4.748	0	0.381	0.917	0.789	0.39	0.789
	rf.i	statin																																0.276	0.158	1.749	0.08	-0.033	0.585	0.336	0.131	0.336
	rf.s	1																																0.241	0.096	2.512	0.012	0.053	0.43	3.669	3.669	3.669
	rf.s	age																																-0.005	0.001	-3.612	0	-0.008	-0.002	-0.081	-0.772	-0.081
	rf.s	sex																																0.015	0.031	0.484	0.629	-0.045	0.075	0.225	0.111	0.225
	rf.s	statin																																-0.145	0.037	-3.945	0	-0.218	-0.073	-2.211	-0.862	-2.211
	e.mval.IPT5	e.mval.IPT3	a3																															0.125	0.125	0.997	0.319	-0.12	0.369	0.139	0.139	0.139
	e.mval.IPT6	e.mval.IPT5	a5																															0.136	0.096	1.419	0.156	-0.052	0.323	0.135	0.135	0.135
	e.mval.IPT8	e.mval.IPT6	a6																															-0.17	0.139	-1.22	0.223	-0.443	0.103	-0.167	-0.167	-0.167
	e.mval.IPT9	e.mval.IPT8	a8																															-0.112	0.126	-0.888	0.374	-0.359	0.135	-0.114	-0.114	-0.114
	e.mval.IPT5	e.rf.IPT3	b3																															0	0.002	-0.199	0.842	-0.005	0.004	-0.025	-0.025	-0.025
	e.mval.IPT6	e.rf.IPT5	b5																															-0.002	0.003	-0.874	0.382	-0.007	0.003	-0.095	-0.095	-0.095
	e.mval.IPT8	e.rf.IPT6	b6																															-0.004	0.005	-0.851	0.395	-0.014	0.005	-0.182	-0.182	-0.182
	e.mval.IPT9	e.rf.IPT8	b8																															0.001	0.003	0.296	0.767	-0.005	0.006	0.037	0.037	0.037
	e.rf.IPT5	e.rf.IPT3	c3																															0.139	0.078	1.799	0.072	-0.013	0.291	0.176	0.176	0.176
	e.rf.IPT6	e.rf.IPT5	c5																															0.399	0.17	2.341	0.019	0.065	0.733	0.376	0.376	0.376
	e.rf.IPT8	e.rf.IPT6	c6																															-0.321	0.187	-1.719	0.086	-0.688	0.045	-0.327	-0.327	-0.327
	e.rf.IPT9	e.rf.IPT8	c8																															0.096	0.206	0.468	0.64	-0.307	0.5	0.099	0.099	0.099
	e.rf.IPT5	e.mval.IPT3	d3																															-2.603	0.001	-2768.95	0	-2.605	-2.601	-0.069	-0.069	-0.069
	e.rf.IPT6	e.mval.IPT5	d5																															1.216	0.002	778.239	0	1.213	1.219	0.027	0.027	0.027
	e.rf.IPT8	e.mval.IPT6	d6																															-4.777	0.001	-5490.33	0	-4.778	-4.775	-0.109	-0.109	-0.109
	e.rf.IPT9	e.mval.IPT8	d8																															9.61	0.001	7274.34	0	9.607	9.612	0.229	0.229	0.229
* CVD: cardiovascular disease, MZ: Monozygotic twins; DZ: Dizygotic twins; Estimate: regression coefficient; DV: dependent variable; IV: independent variable;Z: Z-statistic; SE: standard error; ci.lower: lower bound of 95% confidence interval; ci.upper: upper bound of 95% confidence interval; std.lv: standard parameters when only latent variables were standardized; std.all: standard parameters wh…

## Sheet: Suppl9B_ALTSR_nsCVD_LDL
Supplementary table 9B: Autoregressive latent trajectory model with cross-lagged effect between DNA methylation of non-stroke CVD associated CpGs and low density lipoprotein cholesterol *
CpG name	DV	IV	label	All sample															MZ															DZ
				Model parameters									Model fit measurements						Model parameters									Model fit measurements						Model parameters									Model fit measurements
				Estimate	SE	Z	P value	ci.lower	ci.upper	std.lv	std.all	std.nox	Chisq	DF	P value	CFI	RMSEA		Estimate	SE	Z	P value	ci.lower	ci.upper	std.lv	std.all	std.nox	Chisq	DF	P value	CFI	RMSEA		Estimate	SE	Z	P value	ci.lower	ci.upper	std.lv	std.all	std.nox	Chisq	DF	P value	CFI	RMSEA
cg01417615	mval.i	1		0.247	0.008	31.628	0	0.232	0.263				26.7	24	0.32	0.993	0.015																	0.249	0.009	26.574	0	0.231	0.268				29.8	24	0.191	0.972	0.027
	mval.i	age		0	0	1.101	0.271	0	0																									0	0	0.462	0.644	0	0
	mval.i	sex		-0.003	0.002	-1.385	0.166	-0.007	0.001																									-0.003	0.003	-1.081	0.28	-0.008	0.002
	mval.i	statin		0.002	0.003	0.667	0.505	-0.004	0.008																									0.003	0.004	0.75	0.453	-0.004	0.01
	mval.s	1		0.003	0.003	1.059	0.29	-0.003	0.009																									0.003	0.003	0.726	0.468	-0.004	0.009
	mval.s	age		0	0	-1.24	0.215	0	0																									0	0	-0.928	0.354	0	0
	mval.s	sex		0	0.001	0.481	0.631	-0.001	0.002																									0.001	0.001	0.965	0.335	-0.001	0.003
	mval.s	statin		0	0.001	-0.347	0.729	-0.002	0.002																									0	0.001	-0.228	0.819	-0.003	0.002
	rf.i	1		3.968	0.438	9.059	0	3.11	4.827	5.372	5.372	5.372																						4.547	0.46	9.894	0	3.646	5.447	7.586	7.586	7.586
	rf.i	age		0.002	0.007	0.304	0.761	-0.011	0.015	0.003	0.025	0.003																						-0.007	0.007	-1.067	0.286	-0.021	0.006	-0.012	-0.116	-0.012
	rf.i	sex		0.21	0.112	1.875	0.061	-0.009	0.429	0.284	0.14	0.284																						0.323	0.123	2.631	0.009	0.082	0.564	0.539	0.267	0.539
	rf.i	statin		0.098	0.127	0.767	0.443	-0.152	0.347	0.132	0.051	0.132																						-0.101	0.129	-0.781	0.435	-0.354	0.152	-0.168	-0.066	-0.168
	rf.s	1		0.179	0.107	1.669	0.095	-0.031	0.389	2.802	2.802	2.802																						0.148	0.129	1.141	0.254	-0.106	0.401
	rf.s	age		-0.003	0.002	-2.008	0.045	-0.007	0	-0.052	-0.486	-0.052																						-0.003	0.002	-1.629	0.103	-0.007	0.001
	rf.s	sex		0.011	0.032	0.346	0.73	-0.051	0.073	0.171	0.084	0.171																						0.006	0.036	0.177	0.86	-0.064	0.076
	rf.s	statin		-0.253	0.039	-6.55	0	-0.329	-0.177	-3.958	-1.522	-3.958																						-0.15	0.041	-3.649	0	-0.231	-0.069
	e.mval.IPT6	e.mval.IPT5	a5	0.12	0.213	0.563	0.573	-0.298	0.537	0.127	0.127	0.127																						0.306	0.17	1.802	0.072	-0.027	0.638	0.329	0.329	0.329
	e.mval.IPT8	e.mval.IPT6	a6	0.067	0.112	0.599	0.549	-0.153	0.287	0.067	0.067	0.067																						0.097	0.154	0.63	0.529	-0.204	0.398	0.102	0.102	0.102
	e.mval.IPT9	e.mval.IPT8	a8	0.085	0.302	0.281	0.779	-0.507	0.677	0.086	0.086	0.086																						0.144	0.213	0.673	0.501	-0.274	0.561	0.142	0.142	0.142
	e.mval.IPT6	e.rf.IPT5	b5	0.003	0.004	0.69	0.49	-0.005	0.011	0.096	0.096	0.096																						-0.001	0.004	-0.379	0.705	-0.009	0.006	-0.043	-0.043	-0.043
	e.mval.IPT8	e.rf.IPT6	b6	0.005	0.004	1.243	0.214	-0.003	0.012	0.142	0.142	0.142																						0.001	0.006	0.096	0.923	-0.011	0.012	0.017	0.017	0.017
	e.mval.IPT9	e.rf.IPT8	b8	-0.002	0.004	-0.405	0.685	-0.01	0.007	-0.048	-0.048	-0.048																						-0.005	0.005	-0.906	0.365	-0.014	0.005	-0.121	-0.121	-0.121
	e.rf.IPT6	e.rf.IPT5	c5	0.386	0.132	2.931	0.003	0.128	0.644	0.406	0.406	0.406																						0.473	0.159	2.979	0.003	0.162	0.784	0.491	0.491	0.491
	e.rf.IPT8	e.rf.IPT6	c6	-0.051	0.196	-0.261	0.794	-0.436	0.333	-0.057	-0.057	-0.057																						-0.219	0.25	-0.876	0.381	-0.71	0.271	-0.245	-0.245	-0.245
	e.rf.IPT9	e.rf.IPT8	c8	0.035	0.205	0.172	0.863	-0.366	0.437	0.035	0.035	0.035																						0.101	0.26	0.388	0.698	-0.409	0.611	0.103	0.103	0.103
	e.rf.IPT6	e.mval.IPT5	d5	4.412	0.133	33.073	0	4.15	4.673	0.149	0.149	0.149																						2.118	0.046	45.609	0	2.027	2.209	0.08	0.08	0.08
	e.rf.IPT8	e.mval.IPT6	d6	-0.656	0.031	-21.318	0	-0.717	-0.596	-0.023	-0.023	-0.023																						-0.88	0.074	-11.945	0	-1.024	-0.736	-0.035	-0.035	-0.035
	e.rf.IPT9	e.mval.IPT8	d8	4.509	0.113	39.932	0	4.288	4.731	0.159	0.159	0.159																						2.665	0.175	15.253	0	2.323	3.008	0.101	0.101	0.101
cg02138358	mval.i	1		3.579	0.112	31.975	0	3.36	3.798	27.616	27.616	27.616	36.3	24	0.051	0.971	0.031		3.653	0.205	17.843	0	3.251	4.054	16.641	16.641	16.641	33.8	24	0.089	0.958	0.047		3.497	0.131	26.767	0	3.241	3.753				43.8	24	0.008	0.92	0.049
	mval.i	age		-0.003	0.002	-1.982	0.047	-0.006	0	-0.025	-0.237	-0.025							-0.004	0.003	-1.354	0.176	-0.01	0.002	-0.019	-0.17	-0.019							-0.002	0.002	-1.18	0.238	-0.006	0.001
	mval.i	sex		-0.005	0.029	-0.177	0.859	-0.063	0.052	-0.04	-0.02	-0.04							-0.037	0.044	-0.831	0.406	-0.123	0.05	-0.167	-0.081	-0.167							0.025	0.037	0.66	0.509	-0.049	0.098
	mval.i	statin		-0.058	0.038	-1.533	0.125	-0.133	0.016	-0.45	-0.173	-0.45							-0.106	0.066	-1.594	0.111	-0.236	0.024	-0.483	-0.181	-0.483							-0.05	0.046	-1.108	0.268	-0.14	0.039
	mval.s	1		-0.058	0.042	-1.366	0.172	-0.141	0.025										-0.193	0.061	-3.18	0.001	-0.311	-0.074	-3.23	-3.23	-3.23							0.023	0.052	0.436	0.663	-0.079	0.125
	mval.s	age		0.001	0.001	0.776	0.438	-0.001	0.002										0.002	0.001	2.57	0.01	0.001	0.004	0.041	0.376	0.041							-0.001	0.001	-0.767	0.443	-0.002	0.001
	mval.s	sex		0.022	0.012	1.858	0.063	-0.001	0.045										0.035	0.017	2.007	0.045	0.001	0.069	0.586	0.286	0.586							0.01	0.014	0.734	0.463	-0.017	0.038
	mval.s	statin		0.02	0.013	1.545	0.122	-0.005	0.046										0.036	0.027	1.322	0.186	-0.017	0.089	0.602	0.225	0.602							0.018	0.015	1.196	0.232	-0.011	0.046
	rf.i	1		3.969	0.44	9.019	0	3.106	4.832	5.211	5.211	5.211							2.829	0.944	2.998	0.003	0.979	4.679	5.418	5.418	5.418							4.533	0.459	9.882	0	3.634	5.433	6.555	6.555	6.555
	rf.i	age		0.002	0.007	0.293	0.77	-0.011	0.015	0.003	0.024	0.003							0.02	0.014	1.435	0.151	-0.007	0.047	0.038	0.349	0.038							-0.007	0.007	-1.034	0.301	-0.02	0.006	-0.01	-0.097	-0.01
	rf.i	sex		0.217	0.112	1.933	0.053	-0.003	0.438	0.285	0.14	0.285							0.014	0.213	0.067	0.946	-0.404	0.433	0.027	0.013	0.027							0.321	0.124	2.599	0.009	0.079	0.564	0.465	0.23	0.465
	rf.i	statin		0.089	0.127	0.702	0.483	-0.16	0.339	0.117	0.045	0.117							0.428	0.257	1.663	0.096	-0.076	0.932	0.82	0.307	0.82							-0.091	0.134	-0.68	0.496	-0.353	0.171	-0.131	-0.051	-0.131
	rf.s	1		0.18	0.109	1.649	0.099	-0.034	0.394	2.62	2.62	2.62							0.202	0.163	1.237	0.216	-0.118	0.522										0.149	0.128	1.171	0.242	-0.101	0.399	4.238	4.238	4.238
	rf.s	age		-0.003	0.002	-1.968	0.049	-0.007	0	-0.047	-0.447	-0.047							-0.003	0.003	-1.14	0.254	-0.008	0.002										-0.003	0.002	-1.685	0.092	-0.007	0.001	-0.092	-0.881	-0.092
	rf.s	sex		0.005	0.031	0.154	0.878	-0.056	0.066	0.07	0.034	0.07							0.005	0.039	0.141	0.888	-0.07	0.081										0.009	0.036	0.243	0.808	-0.062	0.079	0.249	0.123	0.249
	rf.s	statin		-0.25	0.038	-6.558	0	-0.325	-0.175	-3.633	-1.397	-3.633							-0.438	0.057	-7.71	0	-0.55	-0.327										-0.152	0.043	-3.536	0	-0.237	-0.068	-4.321	-1.685	-4.321
	e.mval.IPT6	e.mval.IPT5	a5	0.156	0.498	0.313	0.754	-0.821	1.133	0.145	0.145	0.145							-0.633	0.517	-1.226	0.22	-1.646	0.379	-0.414	-0.414	-0.414							0.409	0.365	1.121	0.262	-0.306	1.124	0.438	0.438	0.438
	e.mval.IPT8	e.mval.IPT6	a6	0.101	0.182	0.554	0.58	-0.256	0.458	0.102	0.102	0.102							0.14	0.125	1.113	0.266	-0.106	0.385	0.149	0.149	0.149							0.175	0.177	0.989	0.323	-0.172	0.521	0.191	0.191	0.191
	e.mval.IPT9	e.mval.IPT8	a8	0.229	0.328	0.7	0.484	-0.413	0.871	0.224	0.224	0.224							-0.501	0.343	-1.461	0.144	-1.173	0.171	-0.47	-0.47	-0.47							0.459	0.185	2.48	0.013	0.096	0.823	0.426	0.426	0.426
	e.mval.IPT6	e.rf.IPT5	b5	0.023	0.101	0.229	0.819	-0.175	0.221	0.059	0.059	0.059							0.09	0.134	0.669	0.504	-0.173	0.352	0.372	0.372	0.372							-0.041	0.165	-0.249	0.803	-0.364	0.282	-0.085	-0.085	-0.085
	e.mval.IPT8	e.rf.IPT6	b6	0.025	0.061	0.411	0.681	-0.094	0.144	0.061	0.061	0.061							-0.083	0.062	-1.345	0.179	-0.205	0.038	-0.312	-0.312	-0.312							0.049	0.063	0.779	0.436	-0.074	0.171	0.108	0.108	0.108
	e.mval.IPT9	e.rf.IPT8	b8	-0.037	0.053	-0.696	0.486	-0.14	0.067	-0.081	-0.081	-0.081							-0.153	0.124	-1.229	0.219	-0.396	0.091	-0.451	-0.451	-0.451							0.003	0.059	0.058	0.953	-0.113	0.12	0.007	0.007	0.007
	e.rf.IPT6	e.rf.IPT5	c5	0.372	0.189	1.969	0.049	0.002	0.742	0.394	0.394	0.394							0.553	0.247	2.24	0.025	0.069	1.037	0.654	0.654	0.654							0.383	0.195	1.963	0.05	0.001	0.765	0.388	0.388	0.388
	e.rf.IPT8	e.rf.IPT6	c6	-0.099	0.209	-0.472	0.637	-0.508	0.31	-0.107	-0.107	-0.107							0.316	0.286	1.106	0.269	-0.244	0.875	0.375	0.375	0.375							-0.317	0.252	-1.255	0.209	-0.811	0.178	-0.324	-0.324	-0.324
	e.rf.IPT9	e.rf.IPT8	c8	0.033	0.208	0.161	0.872	-0.374	0.441	0.033	0.033	0.033							0.087	0.367	0.236	0.813	-0.633	0.807	0.083	0.083	0.083							0.101	0.273	0.371	0.711	-0.434	0.637	0.107	0.107	0.107
	e.rf.IPT6	e.mval.IPT5	d5	-0.015	0.424	-0.036	0.971	-0.846	0.815	-0.006	-0.006	-0.006							-0.56	1.17	-0.479	0.632	-2.854	1.734	-0.104	-0.104	-0.104							0.039	0.364	0.107	0.915	-0.675	0.753	0.021	0.021	0.021
	e.rf.IPT8	e.mval.IPT6	d6	0.036	0.409	0.088	0.93	-0.766	0.838	0.016	0.016	0.016							0.498	0.551	0.904	0.366	-0.582	1.578	0.169	0.169	0.169							0.162	0.68	0.238	0.812	-1.171	1.495	0.081	0.081	0.081
	e.rf.IPT9	e.mval.IPT8	d8	-0.415	0.374	-1.109	0.268	-1.149	0.319	-0.183	-0.183	-0.183							-1.408	0.786	-1.792	0.073	-2.948	0.132	-0.429	-0.429	-0.429							-0.061	0.528	-0.116	0.908	-1.095	0.973	-0.03	-0.03	-0.03
cg02268354	mval.i	1		0.242	0.008	30.879	0	0.227	0.258				35.7	24	0.058	0.972	0.03																	0.243	0.009	26.284	0	0.225	0.262				39.9	24	0.022	0.932	0.044
	mval.i	age		0	0	-0.732	0.464	0	0																									0	0	-1.008	0.313	0	0
	mval.i	sex		-0.001	0.002	-0.543	0.587	-0.006	0.003																									0	0.003	0.101	0.919	-0.005	0.006
	mval.i	statin		-0.002	0.003	-0.705	0.481	-0.007	0.003																									-0.002	0.003	-0.586	0.558	-0.008	0.004
	mval.s	1		0.005	0.003	1.408	0.159	-0.002	0.011																									0.004	0.004	0.969	0.333	-0.004	0.012
	mval.s	age		0	0	-1.142	0.253	0	0																									0	0	-0.334	0.738	0	0
	mval.s	sex		-0.002	0.001	-1.628	0.104	-0.003	0																									-0.003	0.001	-2.103	0.035	-0.005	0
	mval.s	statin		0.001	0.001	0.872	0.383	-0.001	0.003																									0.001	0.001	0.537	0.592	-0.002	0.004
	rf.i	1		3.98	0.434	9.176	0	3.13	4.83	5.552	5.552	5.552																						4.555	0.452	10.088	0	3.67	5.44	7.416	7.416	7.416
	rf.i	age		0.002	0.006	0.27	0.787	-0.011	0.014	0.002	0.023	0.002																						-0.008	0.007	-1.138	0.255	-0.021	0.006	-0.012	-0.119	-0.012
	rf.i	sex		0.213	0.111	1.915	0.055	-0.005	0.43	0.297	0.146	0.297																						0.327	0.122	2.67	0.008	0.087	0.566	0.532	0.263	0.532
	rf.i	statin		0.088	0.126	0.697	0.486	-0.159	0.335	0.122	0.047	0.122																						-0.107	0.128	-0.841	0.4	-0.357	0.143	-0.175	-0.068	-0.175
	rf.s	1		0.163	0.109	1.494	0.135	-0.051	0.378	4.195	4.195	4.195																						0.129	0.135	0.96	0.337	-0.135	0.393
	rf.s	age		-0.003	0.002	-1.82	0.069	-0.006	0	-0.077	-0.731	-0.077																						-0.003	0.002	-1.404	0.16	-0.007	0.001
	rf.s	sex		0.007	0.032	0.222	0.824	-0.055	0.069	0.18	0.089	0.18																						0.005	0.037	0.13	0.897	-0.067	0.076
	rf.s	statin		-0.247	0.039	-6.359	0	-0.323	-0.171	-6.326	-2.432	-6.326																						-0.145	0.042	-3.425	0.001	-0.227	-0.062
	e.mval.IPT6	e.mval.IPT5	a5	0.469	0.107	4.373	0	0.259	0.679	0.511	0.511	0.511																						0.229	0.19	1.204	0.228	-0.144	0.601	0.239	0.239	0.239
	e.mval.IPT8	e.mval.IPT6	a6	0.269	0.246	1.093	0.275	-0.214	0.752	0.297	0.297	0.297																						0.005	0.237	0.02	0.984	-0.459	0.469	0.005	0.005	0.005
	e.mval.IPT9	e.mval.IPT8	a8	0.524	0.546	0.959	0.338	-0.547	1.595	0.482	0.482	0.482																						0.314	0.61	0.515	0.606	-0.881	1.51	0.301	0.301	0.301
	e.mval.IPT6	e.rf.IPT5	b5	0	0.004	-0.032	0.974	-0.008	0.007	-0.003	-0.003	-0.003																						-0.005	0.004	-1.086	0.277	-0.013	0.004	-0.147	-0.147	-0.147
	e.mval.IPT8	e.rf.IPT6	b6	0.004	0.004	1.119	0.263	-0.003	0.011	0.099	0.099	0.099																						0.004	0.006	0.589	0.556	-0.008	0.016	0.111	0.111	0.111
	e.mval.IPT9	e.rf.IPT8	b8	-0.002	0.006	-0.319	0.75	-0.013	0.009	-0.035	-0.035	-0.035																						-0.002	0.008	-0.285	0.775	-0.017	0.013	-0.057	-0.057	-0.057
	e.rf.IPT6	e.rf.IPT5	c5	0.393	0.138	2.85	0.004	0.123	0.664	0.422	0.422	0.422																						0.464	0.148	3.135	0.002	0.174	0.754	0.484	0.484	0.484
	e.rf.IPT8	e.rf.IPT6	c6	-0.046	0.193	-0.236	0.814	-0.424	0.333	-0.05	-0.05	-0.05																						-0.25	0.224	-1.115	0.265	-0.689	0.189	-0.279	-0.279	-0.279
	e.rf.IPT9	e.rf.IPT8	c8	0.052	0.22	0.236	0.814	-0.379	0.482	0.052	0.052	0.052																						0.066	0.267	0.249	0.804	-0.456	0.589	0.069	0.069	0.069
	e.rf.IPT6	e.mval.IPT5	d5	2.391	0.215	11.139	0	1.97	2.811	0.121	0.121	0.121																						5.093	0.148	34.439	0	4.803	5.383	0.18	0.18	0.18
	e.rf.IPT8	e.mval.IPT6	d6	-2.497	0.093	-26.806	0	-2.679	-2.314	-0.129	-0.129	-0.129																						-0.501	0.084	-5.965	0	-0.666	-0.336	-0.019	-0.019	-0.019
	e.rf.IPT9	e.mval.IPT8	d8	-1.259	0.208	-6.044	0	-1.667	-0.851	-0.059	-0.059	-0.059																						-0.438	0.159	-2.744	0.006	-0.75	-0.125	-0.017	-0.017	-0.017
cg04482923	mval.i	1		0.24	0.006	43.15	0	0.229	0.25				43.8	24	0.008	0.949	0.04																	0.24	0.007	33.653	0	0.226	0.254	27.74	27.74	27.74	43.2	24	0.009	0.911	0.048
	mval.i	age		0	0	-1.334	0.182	0	0																									0	0	-1.23	0.219	0	0	-0.016	-0.152	-0.016
	mval.i	sex		0	0.002	0.019	0.985	-0.003	0.003																									-0.001	0.002	-0.359	0.72	-0.005	0.003	-0.09	-0.044	-0.09
	mval.i	statin		0	0.002	0.246	0.805	-0.003	0.004																									0.003	0.002	1.088	0.276	-0.002	0.007	0.292	0.114	0.292
	mval.s	1		-0.001	0.003	-0.25	0.803	-0.006	0.004																									-0.001	0.003	-0.224	0.822	-0.008	0.006	-0.297	-0.297	-0.297
	mval.s	age		0	0	0.106	0.916	0	0																									0	0	0.08	0.936	0	0	0.002	0.016	0.002
	mval.s	sex		0.001	0.001	0.907	0.364	-0.001	0.002																									0.001	0.001	1.115	0.265	-0.001	0.003	0.392	0.194	0.392
	mval.s	statin		0	0.001	-0.611	0.541	-0.002	0.001																									-0.001	0.001	-0.596	0.551	-0.002	0.001	-0.218	-0.085	-0.218
	rf.i	1		4.036	0.442	9.121	0	3.169	4.903	6.883	6.883	6.883																						4.657	0.451	10.318	0	3.772	5.541	9.662	9.662	9.662
	rf.i	age		0.001	0.007	0.147	0.883	-0.012	0.014	0.002	0.016	0.002																						-0.009	0.007	-1.324	0.186	-0.022	0.004	-0.018	-0.177	-0.018
	rf.i	sex		0.216	0.112	1.929	0.054	-0.003	0.436	0.369	0.182	0.369																						0.327	0.123	2.671	0.008	0.087	0.568	0.679	0.336	0.679
	rf.i	statin		0.1	0.126	0.795	0.427	-0.147	0.348	0.171	0.066	0.171																						-0.098	0.131	-0.75	0.453	-0.355	0.159	-0.204	-0.08	-0.204
	rf.s	1		0.149	0.11	1.354	0.176	-0.067	0.365																									0.073	0.134	0.545	0.586	-0.19	0.336
	rf.s	age		-0.003	0.002	-1.703	0.088	-0.006	0																									-0.002	0.002	-1.025	0.305	-0.006	0.002
	rf.s	sex		0.008	0.031	0.252	0.801	-0.053	0.069																									0.006	0.035	0.157	0.875	-0.064	0.075
	rf.s	statin		-0.252	0.037	-6.814	0	-0.325	-0.18																									-0.153	0.041	-3.681	0	-0.234	-0.071
	e.mval.IPT6	e.mval.IPT5	a5	0.198	0.23	0.857	0.391	-0.254	0.649	0.208	0.208	0.208																						-0.03	0.221	-0.136	0.892	-0.462	0.402	-0.027	-0.027	-0.027
	e.mval.IPT8	e.mval.IPT6	a6	0.01	0.226	0.045	0.964	-0.433	0.453	0.01	0.01	0.01																						-0.209	0.206	-1.015	0.31	-0.614	0.195	-0.202	-0.202	-0.202
	e.mval.IPT9	e.mval.IPT8	a8	-0.026	0.2	-0.132	0.895	-0.418	0.365	-0.027	-0.027	-0.027																						-0.183	0.157	-1.17	0.242	-0.49	0.124	-0.187	-0.187	-0.187
	e.mval.IPT6	e.rf.IPT5	b5	-0.003	0.002	-1.168	0.243	-0.007	0.002	-0.149	-0.149	-0.149																						-0.002	0.003	-0.496	0.62	-0.008	0.005	-0.093	-0.093	-0.093
	e.mval.IPT8	e.rf.IPT6	b6	-0.005	0.004	-1.269	0.204	-0.012	0.003	-0.227	-0.227	-0.227																						-0.004	0.006	-0.65	0.516	-0.016	0.008	-0.189	-0.189	-0.189
	e.mval.IPT9	e.rf.IPT8	b8	0.001	0.002	0.536	0.592	-0.003	0.006	0.049	0.049	0.049																						0.002	0.002	0.709	0.478	-0.003	0.006	0.067	0.067	0.067
	e.rf.IPT6	e.rf.IPT5	c5	0.493	0.155	3.184	0.001	0.19	0.797	0.555	0.555	0.555																						0.505	0.148	3.423	0.001	0.216	0.795	0.563	0.563	0.563
	e.rf.IPT8	e.rf.IPT6	c6	0.006	0.226	0.026	0.979	-0.438	0.449	0.007	0.007	0.007																						-0.192	0.261	-0.735	0.462	-0.703	0.32	-0.225	-0.225	-0.225
	e.rf.IPT9	e.rf.IPT8	c8	0.085	0.208	0.409	0.683	-0.322	0.492	0.085	0.085	0.085																						0.086	0.237	0.364	0.716	-0.378	0.551	0.084	0.084	0.084
	e.rf.IPT6	e.mval.IPT5	d5	0.557	0.019	29.595	0	0.52	0.594	0.012	0.012	0.012																						2.799	0.004	709.595	0	2.791	2.807	0.05	0.05	0.05
	e.rf.IPT8	e.mval.IPT6	d6	-4.04	0.034	-119.889	0	-4.106	-3.974	-0.101	-0.101	-0.101																						-3.446	0.009	-395.736	0	-3.463	-3.428	-0.081	-0.081	-0.081
	e.rf.IPT9	e.mval.IPT8	d8	4.756	0.015	321.985	0	4.727	4.784	0.117	0.117	0.117																						12.381	0.004	2922.48	0	12.373	12.389	0.293	0.293	0.293
cg05367173	mval.i	1		9.293	0.09	102.689	0	9.115	9.47				46.1	24	0.004	0.945	0.042		9.224	0.151	60.999	0	8.927	9.52	40.068	40.068	40.068	45.5	24	0.005	0.901	0.07		9.345	0.116	80.621	0	9.117	9.572	71.002	71.002	71.002	37.2	24	0.042	0.941	0.04
	mval.i	age		-0.002	0.001	-1.817	0.069	-0.005	0										-0.002	0.002	-0.824	0.41	-0.006	0.003	-0.008	-0.075	-0.008							-0.003	0.002	-1.72	0.085	-0.006	0	-0.023	-0.218	-0.023
	mval.i	sex		-0.013	0.027	-0.488	0.626	-0.067	0.04										0.01	0.043	0.226	0.821	-0.074	0.094	0.042	0.021	0.042							-0.036	0.036	-1.007	0.314	-0.107	0.034	-0.275	-0.136	-0.275
	mval.i	statin		-0.014	0.031	-0.44	0.66	-0.075	0.047										-0.038	0.057	-0.669	0.503	-0.149	0.073	-0.165	-0.062	-0.165							0.012	0.039	0.313	0.754	-0.063	0.088	0.092	0.036	0.092
	mval.s	1		-0.051	0.037	-1.375	0.169	-0.124	0.022	-2.64	-2.64	-2.64							0.022	0.059	0.374	0.709	-0.094	0.138										-0.08	0.049	-1.621	0.105	-0.177	0.017	-2.366	-2.366	-2.366
	mval.s	age		0.001	0.001	1.441	0.15	0	0.002	0.044	0.413	0.044							0	0.001	0.123	0.902	-0.002	0.002										0.001	0.001	1.359	0.174	0	0.003	0.031	0.301	0.031
	mval.s	sex		0	0.012	-0.042	0.967	-0.023	0.022	-0.025	-0.012	-0.025							-0.012	0.021	-0.536	0.592	-0.054	0.031										0.004	0.016	0.263	0.793	-0.027	0.035	0.122	0.06	0.122
	mval.s	statin		-0.003	0.011	-0.238	0.812	-0.025	0.02	-0.139	-0.054	-0.139							-0.008	0.02	-0.39	0.696	-0.048	0.032										-0.001	0.015	-0.045	0.964	-0.031	0.03	-0.021	-0.008	-0.021
	rf.i	1		3.963	0.441	8.987	0	3.099	4.827	5.419	5.419	5.419							2.76	0.973	2.835	0.005	0.852	4.668	3.011	3.011	3.011							4.532	0.461	9.823	0	3.628	5.436	8.34	8.34	8.34
	rf.i	age		0.002	0.007	0.315	0.753	-0.011	0.015	0.003	0.027	0.003							0.021	0.014	1.476	0.14	-0.007	0.049	0.023	0.212	0.023							-0.007	0.007	-1.034	0.301	-0.021	0.006	-0.013	-0.125	-0.013
	rf.i	sex		0.214	0.112	1.907	0.056	-0.006	0.433	0.292	0.144	0.292							-0.013	0.261	-0.051	0.959	-0.525	0.499	-0.015	-0.007	-0.015							0.33	0.123	2.691	0.007	0.09	0.571	0.608	0.301	0.608
	rf.i	statin		0.09	0.132	0.678	0.498	-0.17	0.349	0.123	0.047	0.123							0.363	0.232	1.564	0.118	-0.092	0.819	0.397	0.148	0.397							-0.112	0.136	-0.825	0.41	-0.38	0.155	-0.207	-0.081	-0.207
	rf.s	1		0.169	0.109	1.553	0.12	-0.044	0.382	3.02	3.02	3.02							0.26	0.163	1.595	0.111	-0.06	0.58	2.17	2.17	2.17							0.141	0.128	1.102	0.271	-0.11	0.391
	rf.s	age		-0.003	0.002	-1.886	0.059	-0.006	0	-0.056	-0.529	-0.056							-0.004	0.003	-1.539	0.124	-0.009	0.001	-0.034	-0.309	-0.034							-0.003	0.002	-1.594	0.111	-0.007	0.001
	rf.s	sex		0.008	0.031	0.243	0.808	-0.053	0.068	0.134	0.066	0.134							0.022	0.041	0.544	0.587	-0.059	0.104	0.187	0.091	0.187							0.007	0.034	0.2	0.842	-0.061	0.074
	rf.s	statin		-0.247	0.04	-6.231	0	-0.324	-0.169	-4.41	-1.695	-4.41							-0.415	0.058	-7.178	0	-0.528	-0.302	-3.461	-1.295	-3.461							-0.14	0.044	-3.208	0.001	-0.226	-0.055
	e.mval.IPT6	e.mval.IPT5	a5	0.045	0.429	0.105	0.916	-0.796	0.887	0.042	0.042	0.042							2.028	1.008	2.012	0.044	0.052	4.004	0.487	0.487	0.487							-0.118	0.665	-0.177	0.86	-1.422	1.186	-0.102	-0.102	-0.102
	e.mval.IPT8	e.mval.IPT6	a6	0.003	0.178	0.018	0.985	-0.346	0.353	0.003	0.003	0.003							0.96	0.448	2.143	0.032	0.082	1.838	0.463	0.463	0.463							-0.076	0.231	-0.331	0.74	-0.528	0.375	-0.077	-0.077	-0.077
	e.mval.IPT9	e.mval.IPT8	a8	-0.023	0.292	-0.08	0.936	-0.595	0.549	-0.023	-0.023	-0.023							0.71	0.261	2.721	0.006	0.199	1.222	0.567	0.567	0.567							0.154	0.525	0.294	0.769	-0.875	1.183	0.152	0.152	0.152
	e.mval.IPT6	e.rf.IPT5	b5	0.101	0.104	0.963	0.335	-0.104	0.305	0.275	0.275	0.275							0.208	0.681	0.305	0.76	-1.126	1.542	0.665	0.665	0.665							0.056	0.088	0.632	0.527	-0.117	0.229	0.174	0.174	0.174
	e.mval.IPT8	e.rf.IPT6	b6	0.031	0.047	0.663	0.507	-0.062	0.125	0.086	0.086	0.086							-0.001	0.149	-0.007	0.994	-0.293	0.291	-0.002	-0.002	-0.002							0.039	0.035	1.113	0.266	-0.03	0.109	0.116	0.116	0.116
	e.mval.IPT9	e.rf.IPT8	b8	-0.018	0.077	-0.237	0.812	-0.17	0.133	-0.044	-0.044	-0.044							-0.188	0.239	-0.786	0.432	-0.658	0.281	-0.264	-0.264	-0.264							-0.053	0.082	-0.656	0.512	-0.213	0.106	-0.134	-0.134	-0.134
	e.rf.IPT6	e.rf.IPT5	c5	0.333	0.17	1.961	0.05	0	0.666	0.348	0.348	0.348							0.543	1.539	0.352	0.725	-2.475	3.56	0.521	0.521	0.521							0.483	0.151	3.195	0.001	0.187	0.779	0.516	0.516	0.516
	e.rf.IPT8	e.rf.IPT6	c6	-0.037	0.198	-0.189	0.85	-0.425	0.35	-0.043	-0.043	-0.043							0.411	0.585	0.702	0.482	-0.736	1.558	0.375	0.375	0.375							-0.176	0.26	-0.676	0.499	-0.686	0.334	-0.203	-0.203	-0.203
	e.rf.IPT9	e.rf.IPT8	c8	0.022	0.228	0.096	0.924	-0.425	0.469	0.022	0.022	0.022							0.349	0.705	0.495	0.62	-1.032	1.73	0.336	0.336	0.336							0.091	0.286	0.318	0.75	-0.469	0.651	0.091	0.091	0.091
	e.rf.IPT6	e.mval.IPT5	d5	0.692	0.608	1.139	0.255	-0.499	1.883	0.247	0.247	0.247							0.53	2.144	0.247	0.805	-3.672	4.732	0.038	0.038	0.038							0.292	0.466	0.627	0.531	-0.621	1.204	0.086	0.086	0.086
	e.rf.IPT8	e.mval.IPT6	d6	0.065	0.477	0.136	0.892	-0.869	0.999	0.028	0.028	0.028							-0.355	1.049	-0.338	0.735	-2.411	1.701	-0.097	-0.097	-0.097							0.021	0.548	0.039	0.969	-1.052	1.095	0.009	0.009	0.009
	e.rf.IPT9	e.mval.IPT8	d8	-0.109	0.394	-0.275	0.783	-0.882	0.665	-0.046	-0.046	-0.046							-0.589	0.645	-0.913	0.361	-1.854	0.676	-0.322	-0.322	-0.322							-0.449	0.494	-0.908	0.364	-1.418	0.52	-0.176	-0.176	-0.176
cg07206725	mval.i	1		0.458	0.046	9.872	0	0.367	0.549	4.99	4.99	4.99	36.8	24	0.046	0.969	0.032																	0.511	0.059	8.728	0	0.396	0.625	5.963	5.963	5.963	27	24	0.304	0.985	0.019
	mval.i	age		0.001	0.001	1.401	0.161	0	0.002	0.011	0.102	0.011																						0	0.001	0.269	0.788	-0.002	0.002	0.003	0.027	0.003
	mval.i	sex		-0.01	0.015	-0.626	0.531	-0.039	0.02	-0.104	-0.051	-0.104																						0.005	0.018	0.301	0.764	-0.03	0.041	0.064	0.032	0.064
	mval.i	statin		0.008	0.023	0.352	0.725	-0.037	0.054	0.09	0.034	0.09																						-0.018	0.024	-0.762	0.446	-0.066	0.029	-0.216	-0.084	-0.216
	mval.s	1		0.039	0.02	1.984	0.047	0	0.077	1.16	1.16	1.16																						0.011	0.025	0.429	0.668	-0.038	0.06	0.384	0.384	0.384
	mval.s	age		-0.001	0	-1.839	0.066	-0.001	0	-0.016	-0.155	-0.016																						0	0	-0.426	0.67	-0.001	0.001	-0.006	-0.056	-0.006
	mval.s	sex		-0.006	0.006	-0.982	0.326	-0.018	0.006	-0.184	-0.091	-0.184																						-0.007	0.008	-0.911	0.362	-0.022	0.008	-0.245	-0.121	-0.245
	mval.s	statin		-0.003	0.009	-0.39	0.696	-0.02	0.013	-0.1	-0.038	-0.1																						0.007	0.01	0.751	0.452	-0.012	0.026	0.255	0.1	0.255
	rf.i	1		3.931	0.44	8.933	0	3.068	4.793	5.112	5.112	5.112																						4.514	0.458	9.852	0	3.616	5.412	7.61	7.61	7.61
	rf.i	age		0.003	0.007	0.387	0.699	-0.01	0.015	0.003	0.031	0.003																						-0.007	0.007	-0.994	0.32	-0.02	0.007	-0.011	-0.109	-0.011
	rf.i	sex		0.216	0.112	1.923	0.055	-0.004	0.436	0.281	0.138	0.281																						0.326	0.122	2.671	0.008	0.087	0.566	0.55	0.272	0.55
	rf.i	statin		0.102	0.125	0.816	0.414	-0.143	0.346	0.132	0.051	0.132																						-0.092	0.126	-0.728	0.467	-0.338	0.155	-0.154	-0.06	-0.154
	rf.s	1		0.189	0.109	1.73	0.084	-0.025	0.403	1.911	1.911	1.911																						0.174	0.13	1.337	0.181	-0.081	0.429
	rf.s	age		-0.003	0.002	-2.069	0.039	-0.007	0	-0.035	-0.33	-0.035																						-0.004	0.002	-1.807	0.071	-0.007	0
	rf.s	sex		0.01	0.031	0.336	0.737	-0.05	0.071	0.105	0.052	0.105																						0.01	0.034	0.299	0.765	-0.056	0.076
	rf.s	statin		-0.255	0.038	-6.786	0	-0.329	-0.181	-2.582	-0.993	-2.582																						-0.161	0.041	-3.926	0	-0.242	-0.081
	e.mval.IPT6	e.mval.IPT5	a5	-0.268	0.38	-0.706	0.48	-1.012	0.476	-0.258	-0.258	-0.258																						-0.299	0.414	-0.721	0.471	-1.11	0.513	-0.279	-0.279	-0.279
	e.mval.IPT8	e.mval.IPT6	a6	-0.006	0.087	-0.067	0.947	-0.177	0.165	-0.006	-0.006	-0.006																						-0.001	0.11	-0.009	0.993	-0.216	0.214	-0.001	-0.001	-0.001
	e.mval.IPT9	e.mval.IPT8	a8	-0.493	0.334	-1.475	0.14	-1.147	0.162	-0.444	-0.444	-0.444																						-0.282	0.349	-0.807	0.419	-0.966	0.402	-0.272	-0.272	-0.272
	e.mval.IPT6	e.rf.IPT5	b5	-0.033	0.062	-0.523	0.601	-0.155	0.089	-0.195	-0.195	-0.195																						-0.038	0.064	-0.599	0.549	-0.163	0.086	-0.22	-0.22	-0.22
	e.mval.IPT8	e.rf.IPT6	b6	-0.032	0.017	-1.884	0.06	-0.066	0.001	-0.187	-0.187	-0.187																						-0.026	0.021	-1.256	0.209	-0.067	0.015	-0.151	-0.151	-0.151
	e.mval.IPT9	e.rf.IPT8	b8	0.025	0.036	0.708	0.479	-0.045	0.095	0.12	0.12	0.12																						0.024	0.04	0.607	0.544	-0.054	0.102	0.115	0.115	0.115
	e.rf.IPT6	e.rf.IPT5	c5	0.289	0.169	1.706	0.088	-0.043	0.621	0.302	0.302	0.302																						0.419	0.171	2.451	0.014	0.084	0.754	0.438	0.438	0.438
	e.rf.IPT8	e.rf.IPT6	c6	-0.105	0.167	-0.63	0.529	-0.432	0.222	-0.116	-0.116	-0.116																						-0.206	0.236	-0.871	0.384	-0.669	0.258	-0.238	-0.238	-0.238
	e.rf.IPT9	e.rf.IPT8	c8	-0.025	0.218	-0.116	0.908	-0.453	0.402	-0.025	-0.025	-0.025																						0.022	0.268	0.082	0.934	-0.503	0.547	0.023	0.023	0.023
	e.rf.IPT6	e.mval.IPT5	d5	-1.337	0.808	-1.654	0.098	-2.921	0.247	-0.225	-0.225	-0.225																						-1.314	0.702	-1.873	0.061	-2.69	0.061	-0.221	-0.221	-0.221
	e.rf.IPT8	e.mval.IPT6	d6	0.03	0.475	0.063	0.949	-0.901	0.961	0.006	0.006	0.006																						-0.228	0.476	-0.479	0.632	-1.161	0.704	-0.048	-0.048	-0.048
	e.rf.IPT9	e.mval.IPT8	d8	0.396	0.736	0.538	0.59	-1.047	1.84	0.076	0.076	0.076																						0.067	0.744	0.09	0.928	-1.391	1.526	0.014	0.014	0.014
cg08550882	mval.i	1		6.24	0.2	31.266	0	5.848	6.631				40	24	0.021	0.961	0.036																	5.983	0.253	23.611	0	5.487	6.48				33	24	0.103	0.961	0.033
	mval.i	age		-0.002	0.003	-0.579	0.563	-0.008	0.004																									0.001	0.004	0.386	0.7	-0.006	0.009
	mval.i	sex		-0.157	0.061	-2.558	0.011	-0.277	-0.037																									-0.102	0.075	-1.362	0.173	-0.248	0.045
	mval.i	statin		0	0.074	-0.002	0.999	-0.146	0.146																									0.027	0.078	0.352	0.725	-0.125	0.18
	mval.s	1		-0.034	0.093	-0.362	0.717	-0.215	0.148																									0.039	0.111	0.351	0.725	-0.179	0.257
	mval.s	age		0	0.001	0.341	0.733	-0.002	0.003																									0	0.002	-0.061	0.952	-0.003	0.003
	mval.s	sex		-0.021	0.025	-0.825	0.41	-0.07	0.029																									-0.052	0.03	-1.744	0.081	-0.111	0.006
	mval.s	statin		-0.006	0.026	-0.215	0.83	-0.056	0.045																									-0.03	0.031	-0.955	0.34	-0.092	0.032
	rf.i	1		3.981	0.438	9.092	0	3.123	4.839	5.244	5.244	5.244																						4.548	0.456	9.972	0	3.654	5.441	7.32	7.32	7.32
	rf.i	age		0.002	0.007	0.271	0.786	-0.011	0.015	0.002	0.022	0.002																						-0.007	0.007	-1.088	0.277	-0.021	0.006	-0.012	-0.113	-0.012
	rf.i	sex		0.212	0.112	1.894	0.058	-0.007	0.432	0.28	0.138	0.28																						0.338	0.122	2.764	0.006	0.098	0.578	0.545	0.269	0.545
	rf.i	statin		0.088	0.125	0.705	0.481	-0.157	0.333	0.116	0.045	0.116																						-0.114	0.131	-0.868	0.386	-0.37	0.143	-0.183	-0.071	-0.183
	rf.s	1		0.167	0.107	1.555	0.12	-0.043	0.377	2.035	2.035	2.035																						0.14	0.127	1.105	0.269	-0.108	0.388
	rf.s	age		-0.003	0.002	-1.863	0.062	-0.006	0	-0.037	-0.352	-0.037																						-0.003	0.002	-1.569	0.117	-0.007	0.001
	rf.s	sex		0.005	0.031	0.179	0.858	-0.055	0.066	0.067	0.033	0.067																						0	0.035	0.013	0.99	-0.069	0.069
	rf.s	statin		-0.249	0.037	-6.747	0	-0.322	-0.177	-3.038	-1.168	-3.038																						-0.148	0.042	-3.556	0	-0.229	-0.066
	e.mval.IPT6	e.mval.IPT5	a5	0.336	0.154	2.18	0.029	0.034	0.638	0.352	0.352	0.352																						0.287	0.178	1.617	0.106	-0.061	0.635	0.285	0.285	0.285
	e.mval.IPT8	e.mval.IPT6	a6	0.075	0.14	0.535	0.593	-0.199	0.348	0.079	0.079	0.079																						-0.111	0.125	-0.881	0.378	-0.356	0.135	-0.115	-0.115	-0.115
	e.mval.IPT9	e.mval.IPT8	a8	0.158	0.171	0.924	0.355	-0.177	0.493	0.158	0.158	0.158																						0.067	0.178	0.374	0.709	-0.283	0.417	0.067	0.067	0.067
	e.mval.IPT6	e.rf.IPT5	b5	-0.071	0.165	-0.43	0.667	-0.395	0.253	-0.066	-0.066	-0.066																						-0.017	0.159	-0.107	0.915	-0.329	0.295	-0.019	-0.019	-0.019
	e.mval.IPT8	e.rf.IPT6	b6	-0.157	0.153	-1.027	0.304	-0.457	0.143	-0.15	-0.15	-0.15																						-0.03	0.132	-0.229	0.819	-0.288	0.228	-0.035	-0.035	-0.035
	e.mval.IPT9	e.rf.IPT8	b8	-0.085	0.145	-0.585	0.558	-0.37	0.2	-0.072	-0.072	-0.072																						-0.095	0.142	-0.67	0.503	-0.374	0.183	-0.1	-0.1	-0.1
	e.rf.IPT6	e.rf.IPT5	c5	0.331	0.154	2.149	0.032	0.029	0.634	0.342	0.342	0.342																						0.434	0.15	2.904	0.004	0.141	0.727	0.444	0.444	0.444
	e.rf.IPT8	e.rf.IPT6	c6	-0.071	0.192	-0.368	0.713	-0.447	0.306	-0.079	-0.079	-0.079																						-0.185	0.243	-0.76	0.447	-0.66	0.291	-0.201	-0.201	-0.201
	e.rf.IPT9	e.rf.IPT8	c8	0.005	0.251	0.019	0.985	-0.487	0.496	0.005	0.005	0.005																						0.115	0.318	0.362	0.717	-0.509	0.739	0.12	0.12	0.12
	e.rf.IPT6	e.mval.IPT5	d5	-0.209	0.111	-1.882	0.06	-0.426	0.009	-0.243	-0.243	-0.243																						-0.145	0.131	-1.106	0.269	-0.402	0.112	-0.13	-0.13	-0.13
	e.rf.IPT8	e.mval.IPT6	d6	0.079	0.148	0.532	0.595	-0.212	0.37	0.098	0.098	0.098																						0.223	0.216	1.03	0.303	-0.201	0.647	0.22	0.22	0.22
	e.rf.IPT9	e.mval.IPT8	d8	-0.017	0.153	-0.111	0.912	-0.318	0.283	-0.02	-0.02	-0.02																						-0.022	0.2	-0.109	0.914	-0.414	0.37	-0.022	-0.022	-0.022
cg09794680	mval.i	1		2.208	0.104	21.157	0	2.003	2.412				42.5	24	0.011	0.963	0.038																	2.132	0.122	17.497	0	1.893	2.371	11.147	11.147	11.147	41.3	24	0.016	0.946	0.046
	mval.i	age		0.001	0.002	0.612	0.541	-0.002	0.004																									0.002	0.002	0.903	0.367	-0.002	0.005	0.009	0.083	0.009
	mval.i	sex		0.014	0.03	0.472	0.637	-0.044	0.072																									0.025	0.037	0.659	0.51	-0.049	0.098	0.129	0.064	0.129
	mval.i	statin		0.067	0.038	1.777	0.076	-0.007	0.141																									0.06	0.048	1.248	0.212	-0.034	0.153	0.312	0.121	0.312
	mval.s	1		0.043	0.033	1.312	0.19	-0.021	0.107																									0.05	0.038	1.322	0.186	-0.024	0.125	1.759	1.759	1.759
	mval.s	age		-0.001	0.001	-1.5	0.134	-0.002	0																									-0.001	0.001	-1.282	0.2	-0.002	0	-0.026	-0.247	-0.026
	mval.s	sex		-0.004	0.009	-0.457	0.648	-0.023	0.014																									-0.018	0.011	-1.666	0.096	-0.04	0.003	-0.645	-0.319	-0.645
	mval.s	statin		-0.021	0.011	-1.895	0.058	-0.042	0.001																									-0.012	0.014	-0.861	0.389	-0.041	0.016	-0.436	-0.17	-0.436
	rf.i	1		4.005	0.434	9.226	0	3.154	4.856	7.916	7.916	7.916																						4.591	0.456	10.057	0	3.696	5.485	7.886	7.886	7.886
	rf.i	age		0.002	0.006	0.255	0.799	-0.011	0.014	0.003	0.031	0.003																						-0.008	0.007	-1.141	0.254	-0.021	0.006	-0.013	-0.127	-0.013
	rf.i	sex		0.185	0.112	1.663	0.096	-0.033	0.404	0.367	0.181	0.367																						0.299	0.124	2.417	0.016	0.057	0.541	0.513	0.254	0.513
	rf.i	statin		0.07	0.128	0.55	0.582	-0.18	0.321	0.139	0.053	0.139																						-0.121	0.133	-0.909	0.363	-0.382	0.14	-0.208	-0.081	-0.208
	rf.s	1		0.166	0.107	1.553	0.12	-0.043	0.374																									0.128	0.129	0.988	0.323	-0.126	0.381
	rf.s	age		-0.003	0.002	-1.931	0.053	-0.006	0																									-0.003	0.002	-1.522	0.128	-0.007	0.001
	rf.s	sex		0.012	0.031	0.386	0.699	-0.049	0.074																									0.01	0.034	0.292	0.77	-0.057	0.076
	rf.s	statin		-0.243	0.039	-6.234	0	-0.32	-0.167																									-0.136	0.045	-3.018	0.003	-0.225	-0.048
	e.mval.IPT6	e.mval.IPT5	a5	0.286	0.19	1.506	0.132	-0.086	0.657	0.338	0.338	0.338																						-0.112	0.679	-0.164	0.869	-1.443	1.22	-0.111	-0.111	-0.111
	e.mval.IPT8	e.mval.IPT6	a6	0.073	0.179	0.406	0.685	-0.278	0.423	0.089	0.089	0.089																						0.085	0.17	0.5	0.617	-0.248	0.418	0.084	0.084	0.084
	e.mval.IPT9	e.mval.IPT8	a8	-0.081	0.179	-0.451	0.652	-0.431	0.27	-0.08	-0.08	-0.08																						0.033	0.584	0.056	0.955	-1.112	1.177	0.033	0.033	0.033
	e.mval.IPT6	e.rf.IPT5	b5	-0.117	0.062	-1.88	0.06	-0.239	0.005	-0.376	-0.376	-0.376																						-0.011	0.124	-0.087	0.931	-0.254	0.233	-0.043	-0.043	-0.043
	e.mval.IPT8	e.rf.IPT6	b6	-0.024	0.05	-0.484	0.628	-0.122	0.073	-0.084	-0.084	-0.084																						0.046	0.031	1.497	0.134	-0.014	0.106	0.169	0.169	0.169
	e.mval.IPT9	e.rf.IPT8	b8	-0.066	0.062	-1.062	0.288	-0.187	0.056	-0.192	-0.192	-0.192																						-0.015	0.06	-0.241	0.81	-0.133	0.104	-0.048	-0.048	-0.048
	e.rf.IPT6	e.rf.IPT5	c5	0.515	0.171	3.016	0.003	0.18	0.85	0.583	0.583	0.583																						0.442	0.144	3.066	0.002	0.16	0.725	0.471	0.471	0.471
	e.rf.IPT8	e.rf.IPT6	c6	0.008	0.221	0.037	0.97	-0.425	0.442	0.01	0.01	0.01																						-0.243	0.252	-0.962	0.336	-0.737	0.252	-0.275	-0.275	-0.275
	e.rf.IPT9	e.rf.IPT8	c8	0.117	0.207	0.567	0.571	-0.288	0.523	0.119	0.119	0.119																						0.08	0.265	0.302	0.763	-0.439	0.599	0.084	0.084	0.084
	e.rf.IPT6	e.mval.IPT5	d5	0.017	0.375	0.047	0.963	-0.717	0.752	0.007	0.007	0.007																						0.798	0.533	1.498	0.134	-0.247	1.843	0.213	0.213	0.213
	e.rf.IPT8	e.mval.IPT6	d6	-0.576	0.369	-1.561	0.118	-1.3	0.147	-0.241	-0.241	-0.241																						0.484	0.671	0.721	0.471	-0.832	1.8	0.147	0.147	0.147
	e.rf.IPT9	e.mval.IPT8	d8	-0.362	0.376	-0.964	0.335	-1.098	0.374	-0.125	-0.125	-0.125																						0.109	0.785	0.139	0.889	-1.43	1.649	0.035	0.035	0.035
cg10935662	mval.i	1		1.477	0.16	9.206	0	1.163	1.792	4.836	4.836	4.836	31.6	24	0.138	0.982	0.024		1.759	0.273	6.445	0	1.224	2.295	4.844	4.844	4.844	38.6	24	0.03	0.935	0.057		1.272	0.206	6.168	0	0.868	1.677	3.808	3.808	3.808	41.5	24	0.015	0.929	0.046
	mval.i	age		0.002	0.003	0.806	0.42	-0.003	0.007	0.007	0.064	0.007							-0.002	0.004	-0.474	0.635	-0.011	0.007	-0.006	-0.053	-0.006							0.005	0.003	1.525	0.127	-0.001	0.011	0.015	0.143	0.015
	mval.i	sex		-0.132	0.05	-2.641	0.008	-0.231	-0.034	-0.433	-0.213	-0.433							-0.124	0.09	-1.371	0.17	-0.301	0.053	-0.342	-0.167	-0.342							-0.138	0.06	-2.308	0.021	-0.256	-0.021	-0.414	-0.205	-0.414
	mval.i	statin		-0.006	0.057	-0.106	0.915	-0.118	0.105	-0.02	-0.008	-0.02							-0.054	0.127	-0.423	0.672	-0.303	0.195	-0.148	-0.055	-0.148							0.035	0.053	0.662	0.508	-0.069	0.14	0.106	0.041	0.106
	mval.s	1		-0.009	0.06	-0.144	0.886	-0.127	0.109	-0.135	-0.135	-0.135							-0.133	0.117	-1.139	0.255	-0.362	0.096	-1.599	-1.599	-1.599							0.083	0.069	1.21	0.226	-0.052	0.219	0.983	0.983	0.983
	mval.s	age		0	0.001	0.25	0.802	-0.002	0.002	0.004	0.035	0.004							0.002	0.002	1.037	0.3	-0.002	0.006	0.024	0.216	0.024							-0.001	0.001	-0.95	0.342	-0.003	0.001	-0.012	-0.117	-0.012
	mval.s	sex		0.016	0.02	0.796	0.426	-0.023	0.056	0.25	0.123	0.25							0.028	0.039	0.724	0.469	-0.048	0.105	0.342	0.167	0.342							0.007	0.022	0.326	0.744	-0.036	0.051	0.085	0.042	0.085
	mval.s	statin		-0.016	0.024	-0.654	0.513	-0.063	0.031	-0.243	-0.094	-0.243							-0.015	0.046	-0.328	0.743	-0.106	0.076	-0.183	-0.069	-0.183							-0.02	0.026	-0.764	0.445	-0.07	0.031	-0.231	-0.09	-0.231
	rf.i	1		3.957	0.438	9.037	0	3.099	4.815	5.736	5.736	5.736							2.912	0.94	3.098	0.002	1.07	4.754	2.956	2.956	2.956							4.512	0.463	9.754	0	3.606	5.419	7.998	7.998	7.998
	rf.i	age		0.002	0.007	0.335	0.738	-0.011	0.015	0.003	0.03	0.003							0.019	0.014	1.344	0.179	-0.009	0.047	0.019	0.176	0.019							-0.007	0.007	-0.971	0.332	-0.02	0.007	-0.012	-0.113	-0.012
	rf.i	sex		0.213	0.111	1.913	0.056	-0.005	0.431	0.309	0.152	0.309							0.016	0.224	0.073	0.942	-0.422	0.455	0.017	0.008	0.017							0.334	0.122	2.745	0.006	0.095	0.572	0.591	0.292	0.591
	rf.i	statin		0.083	0.127	0.654	0.513	-0.166	0.332	0.12	0.046	0.12							0.386	0.243	1.586	0.113	-0.091	0.863	0.392	0.147	0.392							-0.128	0.133	-0.963	0.336	-0.389	0.133	-0.227	-0.089	-0.227
	rf.s	1		0.189	0.108	1.746	0.081	-0.023	0.401										0.223	0.155	1.436	0.151	-0.081	0.527	1.366	1.366	1.366							0.176	0.131	1.346	0.178	-0.08	0.432
	rf.s	age		-0.004	0.002	-2.133	0.033	-0.007	0										-0.003	0.002	-1.353	0.176	-0.008	0.001	-0.02	-0.187	-0.02							-0.004	0.002	-1.936	0.053	-0.008	0
	rf.s	sex		0.013	0.031	0.416	0.678	-0.048	0.074										0.016	0.043	0.368	0.713	-0.069	0.1	0.098	0.048	0.098							0.015	0.034	0.431	0.666	-0.052	0.081
	rf.s	statin		-0.246	0.038	-6.425	0	-0.32	-0.171										-0.443	0.052	-8.483	0	-0.545	-0.34	-2.716	-1.017	-2.716							-0.143	0.044	-3.261	0.001	-0.229	-0.057
	e.mval.IPT6	e.mval.IPT5	a5	-0.189	0.3	-0.631	0.528	-0.778	0.399	-0.15	-0.15	-0.15							-0.45	0.258	-1.74	0.082	-0.956	0.057	-0.351	-0.351	-0.351							-0.476	1	-0.476	0.634	-2.436	1.484	-0.297	-0.297	-0.297
	e.mval.IPT8	e.mval.IPT6	a6	-0.25	0.133	-1.883	0.06	-0.511	0.01	-0.242	-0.242	-0.242							-0.465	0.153	-3.031	0.002	-0.765	-0.164	-0.438	-0.438	-0.438							-0.088	0.228	-0.386	0.7	-0.535	0.359	-0.091	-0.091	-0.091
	e.mval.IPT9	e.mval.IPT8	a8	-0.143	0.167	-0.857	0.392	-0.471	0.184	-0.149	-0.149	-0.149							-0.434	0.233	-1.865	0.062	-0.89	0.022	-0.44	-0.44	-0.44							-0.03	0.331	-0.089	0.929	-0.678	0.619	-0.03	-0.03	-0.03
	e.mval.IPT6	e.rf.IPT5	b5	0.088	0.09	0.983	0.326	-0.088	0.265	0.169	0.169	0.169							0.018	0.133	0.138	0.89	-0.243	0.28	0.027	0.027	0.027							-0.044	0.185	-0.237	0.813	-0.406	0.319	-0.088	-0.088	-0.088
	e.mval.IPT8	e.rf.IPT6	b6	0.136	0.066	2.047	0.041	0.006	0.266	0.235	0.235	0.235							0.114	0.346	0.33	0.742	-0.564	0.792	0.149	0.149	0.149							0.075	0.059	1.278	0.201	-0.04	0.191	0.15	0.15	0.15
	e.mval.IPT9	e.rf.IPT8	b8	-0.014	0.077	-0.186	0.852	-0.166	0.137	-0.023	-0.023	-0.023							-0.175	0.212	-0.825	0.409	-0.592	0.241	-0.224	-0.224	-0.224							0.009	0.091	0.101	0.92	-0.17	0.188	0.016	0.016	0.016
	e.rf.IPT6	e.rf.IPT5	c5	0.425	0.141	3.008	0.003	0.148	0.701	0.456	0.456	0.456							0.029	0.566	0.052	0.959	-1.081	1.139	0.031	0.031	0.031							0.498	0.155	3.21	0.001	0.194	0.802	0.518	0.518	0.518
	e.rf.IPT8	e.rf.IPT6	c6	-0.038	0.204	-0.186	0.852	-0.437	0.361	-0.043	-0.043	-0.043							0.019	0.405	0.046	0.963	-0.774	0.812	0.02	0.02	0.02							-0.195	0.238	-0.818	0.413	-0.662	0.272	-0.226	-0.226	-0.226
	e.rf.IPT9	e.rf.IPT8	c8	0.109	0.214	0.507	0.612	-0.311	0.528	0.106	0.106	0.106							-0.25	0.623	-0.401	0.688	-1.47	0.97	-0.245	-0.245	-0.245							0.143	0.268	0.535	0.593	-0.382	0.669	0.139	0.139	0.139
	e.rf.IPT6	e.mval.IPT5	d5	0.18	0.276	0.652	0.514	-0.36	0.72	0.079	0.079	0.079							-0.545	1.046	-0.521	0.603	-2.595	1.506	-0.306	-0.306	-0.306							0.432	0.577	0.749	0.454	-0.698	1.563	0.141	0.141	0.141
	e.rf.IPT8	e.mval.IPT6	d6	0.2	0.174	1.149	0.251	-0.141	0.541	0.127	0.127	0.127							0.194	0.378	0.514	0.607	-0.547	0.936	0.145	0.145	0.145							-0.009	0.277	-0.032	0.974	-0.552	0.534	-0.005	-0.005	-0.005
	e.rf.IPT9	e.mval.IPT8	d8	0.324	0.192	1.689	0.091	-0.052	0.701	0.208	0.208	0.208							-0.147	0.398	-0.371	0.711	-0.927	0.632	-0.115	-0.115	-0.115							0.507	0.359	1.413	0.158	-0.196	1.21	0.286	0.286	0.286
cg11521799	mval.i	1		0.574	0.046	12.447	0	0.484	0.665				33	24	0.103	0.979	0.027																	0.52	0.054	9.554	0	0.413	0.626				37	24	0.044	0.951	0.04
	mval.i	age		0.001	0.001	1.304	0.192	0	0.002																									0.002	0.001	1.841	0.066	0	0.003
	mval.i	sex		-0.029	0.015	-1.91	0.056	-0.059	0.001																									-0.026	0.017	-1.473	0.141	-0.06	0.008
	mval.i	statin		0.029	0.021	1.358	0.174	-0.013	0.071																									0.038	0.024	1.553	0.12	-0.01	0.086
	mval.s	1		0.035	0.022	1.581	0.114	-0.008	0.079																									0.029	0.027	1.072	0.284	-0.024	0.082
	mval.s	age		-0.001	0	-1.876	0.061	-0.001	0																									0	0	-1.226	0.22	-0.001	0
	mval.s	sex		0.008	0.006	1.245	0.213	-0.005	0.021																									0.01	0.008	1.208	0.227	-0.006	0.025
	mval.s	statin		-0.005	0.007	-0.629	0.53	-0.019	0.01																									-0.006	0.009	-0.702	0.482	-0.023	0.011
	rf.i	1		3.962	0.441	8.977	0	3.097	4.826																									4.54	0.463	9.809	0	3.633	5.447	9.496	9.496	9.496
	rf.i	age		0.002	0.007	0.311	0.756	-0.011	0.015																									-0.007	0.007	-1.041	0.298	-0.021	0.006	-0.015	-0.144	-0.015
	rf.i	sex		0.213	0.112	1.899	0.058	-0.007	0.432																									0.328	0.124	2.65	0.008	0.085	0.57	0.685	0.339	0.685
	rf.i	statin		0.094	0.124	0.757	0.449	-0.149	0.336																									-0.104	0.127	-0.818	0.413	-0.353	0.145	-0.218	-0.085	-0.218
	rf.s	1		0.188	0.107	1.761	0.078	-0.021	0.398																									0.151	0.129	1.171	0.242	-0.102	0.404
	rf.s	age		-0.003	0.002	-2.121	0.034	-0.007	0																									-0.003	0.002	-1.709	0.087	-0.007	0
	rf.s	sex		0.014	0.031	0.439	0.66	-0.047	0.074																									0.011	0.036	0.29	0.772	-0.061	0.082
	rf.s	statin		-0.248	0.037	-6.617	0	-0.321	-0.174																									-0.146	0.041	-3.589	0	-0.225	-0.066
	e.mval.IPT6	e.mval.IPT5	a5	0.636	0.119	5.338	0	0.403	0.87	0.842	0.842	0.842																						0.646	0.147	4.395	0	0.358	0.934	0.764	0.764	0.764
	e.mval.IPT8	e.mval.IPT6	a6	0.211	0.119	1.768	0.077	-0.023	0.445	0.584	0.584	0.584																						0.18	0.212	0.849	0.396	-0.236	0.596	0.264	0.264	0.264
	e.mval.IPT9	e.mval.IPT8	a8	0.073	0.193	0.378	0.705	-0.306	0.452	0.271	0.271	0.271																						0.177	0.176	1.009	0.313	-0.167	0.522	0.184	0.184	0.184
	e.mval.IPT6	e.rf.IPT5	b5	0.047	0.03	1.577	0.115	-0.011	0.105	0.155	0.155	0.155																						0.001	0.026	0.033	0.974	-0.051	0.052	0.003	0.003	0.003
	e.mval.IPT8	e.rf.IPT6	b6	0.054	0.018	2.968	0.003	0.019	0.09	0.386	0.386	0.386																						0.029	0.025	1.152	0.249	-0.02	0.079	0.146	0.146	0.146
	e.mval.IPT9	e.rf.IPT8	b8	0	0.034	-0.003	0.997	-0.066	0.066	-0.001	-0.001	-0.001																						-0.007	0.033	-0.202	0.84	-0.071	0.058	-0.03	-0.03	-0.03
	e.rf.IPT6	e.rf.IPT5	c5	0.455	0.148	3.086	0.002	0.166	0.744	0.59	0.59	0.59																						0.487	0.145	3.364	0.001	0.203	0.771	0.538	0.538	0.538
	e.rf.IPT8	e.rf.IPT6	c6	-0.004	0.212	-0.019	0.984	-0.42	0.412	-0.01	-0.01	-0.01																						-0.206	0.24	-0.861	0.389	-0.676	0.263	-0.239	-0.239	-0.239
	e.rf.IPT9	e.rf.IPT8	c8	0.107	0.24	0.443	0.658	-0.365	0.578	0.246	0.246	0.246																						0.109	0.283	0.386	0.7	-0.445	0.663	0.114	0.114	0.114
	e.rf.IPT6	e.mval.IPT5	d5	0.775	0.439	1.765	0.078	-0.086	1.637	0.4	0.4	0.4																						0.233	0.449	0.519	0.603	-0.647	1.113	0.08	0.08	0.08
	e.rf.IPT8	e.mval.IPT6	d6	1.007	0.703	1.434	0.152	-0.37	2.384	0.938	0.938	0.938																						0.785	0.64	1.227	0.22	-0.469	2.039	0.266	0.266	0.266
	e.rf.IPT9	e.mval.IPT8	d8	0.361	0.641	0.562	0.574	-0.896	1.618	0.28	0.28	0.28																						-0.176	0.886	-0.198	0.843	-1.912	1.561	-0.042	-0.042	-0.042
cg11762703	mval.i	1		6.569	0.198	33.214	0	6.181	6.957	34.697	34.697	34.697	29.7	24	0.194	0.988	0.021																	6.617	0.23	28.711	0	6.166	7.069				34.2	24	0.081	0.965	0.035
	mval.i	age		-0.005	0.003	-1.635	0.102	-0.011	0.001	-0.026	-0.247	-0.026																						-0.005	0.003	-1.49	0.136	-0.012	0.002
	mval.i	sex		-0.235	0.061	-3.873	0	-0.353	-0.116	-1.239	-0.61	-1.239																						-0.257	0.069	-3.733	0	-0.392	-0.122
	mval.i	statin		-0.042	0.073	-0.575	0.566	-0.185	0.101	-0.222	-0.085	-0.222																						-0.029	0.074	-0.392	0.695	-0.174	0.116
	mval.s	1		-0.079	0.09	-0.869	0.385	-0.256	0.099																									-0.094	0.107	-0.881	0.378	-0.304	0.116
	mval.s	age		0.001	0.001	0.956	0.339	-0.001	0.004																									0.002	0.002	1.174	0.24	-0.001	0.005
	mval.s	sex		0	0.026	0.001	0.999	-0.05	0.05																									-0.022	0.031	-0.708	0.479	-0.083	0.039
	mval.s	statin		-0.004	0.029	-0.157	0.876	-0.06	0.051																									-0.007	0.032	-0.226	0.821	-0.07	0.055
	rf.i	1		3.993	0.44	9.069	0	3.13	4.855	5.717	5.717	5.717																						4.526	0.46	9.834	0	3.624	5.428	11.812	11.812	11.812
	rf.i	age		0.002	0.007	0.256	0.798	-0.011	0.015	0.002	0.023	0.002																						-0.007	0.007	-0.998	0.318	-0.02	0.007	-0.018	-0.171	-0.018
	rf.i	sex		0.206	0.112	1.834	0.067	-0.014	0.425	0.294	0.145	0.294																						0.312	0.121	2.575	0.01	0.075	0.55	0.814	0.403	0.814
	rf.i	statin		0.08	0.125	0.643	0.52	-0.164	0.325	0.115	0.044	0.115																						-0.131	0.128	-1.025	0.305	-0.382	0.12	-0.342	-0.134	-0.342
	rf.s	1		0.203	0.108	1.872	0.061	-0.01	0.415																									0.177	0.127	1.394	0.163	-0.072	0.427
	rf.s	age		-0.004	0.002	-2.245	0.025	-0.007	0																									-0.004	0.002	-1.937	0.053	-0.008	0
	rf.s	sex		0.011	0.032	0.34	0.734	-0.051	0.073																									0.012	0.036	0.326	0.745	-0.059	0.082
	rf.s	statin		-0.247	0.037	-6.669	0	-0.32	-0.175																									-0.148	0.041	-3.572	0	-0.229	-0.067
	e.mval.IPT6	e.mval.IPT5	a5	0.198	0.426	0.465	0.642	-0.637	1.032	0.185	0.185	0.185																						0.467	0.252	1.851	0.064	-0.027	0.962	0.505	0.505	0.505
	e.mval.IPT8	e.mval.IPT6	a6	0.167	0.158	1.055	0.292	-0.143	0.477	0.165	0.165	0.165																						0.284	0.202	1.403	0.161	-0.113	0.68	0.324	0.324	0.324
	e.mval.IPT9	e.mval.IPT8	a8	0.178	0.222	0.801	0.423	-0.257	0.613	0.176	0.176	0.176																						0.472	0.263	1.795	0.073	-0.043	0.987	0.474	0.474	0.474
	e.mval.IPT6	e.rf.IPT5	b5	-0.027	0.189	-0.144	0.886	-0.398	0.344	-0.036	-0.036	-0.036																						-0.237	0.129	-1.835	0.066	-0.491	0.016	-0.266	-0.266	-0.266
	e.mval.IPT8	e.rf.IPT6	b6	-0.135	0.096	-1.415	0.157	-0.323	0.052	-0.165	-0.165	-0.165																						-0.22	0.112	-1.965	0.049	-0.44	-0.001	-0.262	-0.262	-0.262
	e.mval.IPT9	e.rf.IPT8	b8	0.186	0.105	1.773	0.076	-0.02	0.391	0.2	0.2	0.2																						-0.059	0.227	-0.259	0.795	-0.503	0.386	-0.063	-0.063	-0.063
	e.rf.IPT6	e.rf.IPT5	c5	0.429	0.156	2.754	0.006	0.124	0.735	0.464	0.464	0.464																						0.497	0.121	4.098	0	0.259	0.735	0.534	0.534	0.534
	e.rf.IPT8	e.rf.IPT6	c6	-0.031	0.187	-0.165	0.869	-0.398	0.336	-0.035	-0.035	-0.035																						-0.219	0.266	-0.823	0.411	-0.74	0.302	-0.246	-0.246	-0.246
	e.rf.IPT9	e.rf.IPT8	c8	0.066	0.219	0.303	0.762	-0.363	0.496	0.067	0.067	0.067																						0.265	0.366	0.724	0.469	-0.452	0.983	0.25	0.25	0.25
	e.rf.IPT6	e.mval.IPT5	d5	-0.022	0.172	-0.13	0.897	-0.36	0.315	-0.017	-0.017	-0.017																						-0.165	0.101	-1.629	0.103	-0.363	0.033	-0.171	-0.171	-0.171
	e.rf.IPT8	e.mval.IPT6	d6	-0.113	0.191	-0.589	0.556	-0.487	0.262	-0.102	-0.102	-0.102																						-0.487	0.398	-1.224	0.221	-1.266	0.293	-0.525	-0.525	-0.525
	e.rf.IPT9	e.mval.IPT8	d8	-0.058	0.17	-0.341	0.733	-0.391	0.275	-0.053	-0.053	-0.053																						-0.481	0.218	-2.202	0.028	-0.909	-0.053	-0.429	-0.429	-0.429
cg16260126	mval.i	1		3.313	0.252	13.124	0	2.818	3.807	12.796	12.796	12.796	28.5	24	0.241	0.99	0.019		3.518	0.497	7.079	0	2.544	4.492				33.7	24	0.091	0.958	0.047		3.167	0.283	11.202	0	2.613	3.721	12.109	12.109	12.109	41	24	0.017	0.939	0.045
	mval.i	age		-0.005	0.004	-1.212	0.225	-0.012	0.003	-0.017	-0.164	-0.017							-0.008	0.007	-1.089	0.276	-0.022	0.006										-0.002	0.004	-0.555	0.579	-0.011	0.006	-0.009	-0.086	-0.009
	mval.i	sex		-0.144	0.064	-2.232	0.026	-0.27	-0.018	-0.556	-0.274	-0.556							-0.163	0.136	-1.202	0.229	-0.429	0.103										-0.112	0.074	-1.504	0.132	-0.258	0.034	-0.428	-0.212	-0.428
	mval.i	statin		-0.114	0.077	-1.478	0.139	-0.264	0.037	-0.439	-0.169	-0.439							0.021	0.14	0.147	0.883	-0.253	0.295										-0.156	0.088	-1.768	0.077	-0.33	0.017	-0.598	-0.233	-0.598
	mval.s	1		-0.032	0.093	-0.342	0.732	-0.214	0.15										-0.115	0.166	-0.693	0.488	-0.44	0.21										0.033	0.116	0.284	0.776	-0.194	0.26
	mval.s	age		0	0.001	-0.117	0.906	-0.003	0.003										0.001	0.003	0.457	0.648	-0.004	0.006										-0.001	0.002	-0.608	0.543	-0.005	0.002
	mval.s	sex		0.02	0.024	0.818	0.413	-0.027	0.067										0.023	0.048	0.49	0.624	-0.07	0.117										0.005	0.026	0.202	0.84	-0.046	0.057
	mval.s	statin		0.047	0.028	1.669	0.095	-0.008	0.101										-0.02	0.042	-0.482	0.63	-0.103	0.062										0.075	0.032	2.307	0.021	0.011	0.138
	rf.i	1		3.968	0.439	9.044	0	3.108	4.828	5.666	5.666	5.666							2.889	0.932	3.099	0.002	1.062	4.717	30.201	30.201	30.201							4.534	0.461	9.839	0	3.631	5.438	9.079	9.079	9.079
	rf.i	age		0.002	0.007	0.291	0.771	-0.011	0.015	0.003	0.026	0.003							0.019	0.014	1.404	0.16	-0.008	0.046	0.203	1.857	0.203							-0.007	0.007	-1.021	0.307	-0.02	0.006	-0.014	-0.134	-0.014
	rf.i	sex		0.221	0.111	1.98	0.048	0.002	0.439	0.315	0.155	0.315							-0.006	0.215	-0.029	0.977	-0.428	0.415	-0.064	-0.031	-0.064							0.318	0.123	2.592	0.01	0.077	0.558	0.636	0.315	0.636
	rf.i	statin		0.096	0.127	0.758	0.449	-0.152	0.344	0.137	0.053	0.137							0.392	0.236	1.659	0.097	-0.071	0.854	4.093	1.532	4.093							-0.078	0.13	-0.599	0.549	-0.331	0.176	-0.155	-0.061	-0.155
	rf.s	1		0.187	0.109	1.707	0.088	-0.028	0.401	8.886	8.886	8.886							0.233	0.158	1.477	0.14	-0.076	0.542										0.153	0.134	1.143	0.253	-0.109	0.415
	rf.s	age		-0.003	0.002	-2.006	0.045	-0.007	0	-0.161	-1.515	-0.161							-0.003	0.003	-1.361	0.174	-0.008	0.002										-0.003	0.002	-1.691	0.091	-0.007	0.001
	rf.s	sex		0.006	0.031	0.183	0.855	-0.055	0.067	0.271	0.134	0.271							0.026	0.043	0.597	0.55	-0.058	0.11										0.015	0.035	0.425	0.671	-0.054	0.084
	rf.s	statin		-0.252	0.038	-6.577	0	-0.327	-0.177	-11.996	-4.611	-11.996							-0.447	0.053	-8.457	0	-0.55	-0.343										-0.153	0.043	-3.585	0	-0.237	-0.069
	e.mval.IPT6	e.mval.IPT5	a5	0.022	0.165	0.132	0.895	-0.301	0.344	0.026	0.026	0.026							0.223	0.366	0.609	0.543	-0.494	0.94	0.284	0.284	0.284							-0.044	0.178	-0.246	0.806	-0.393	0.305	-0.054	-0.054	-0.054
	e.mval.IPT8	e.mval.IPT6	a6	-0.209	0.177	-1.182	0.237	-0.556	0.138	-0.21	-0.21	-0.21							-0.089	0.257	-0.346	0.73	-0.592	0.415	-0.127	-0.127	-0.127							-0.1	0.235	-0.426	0.67	-0.56	0.36	-0.099	-0.099	-0.099
	e.mval.IPT9	e.mval.IPT8	a8	-0.112	0.173	-0.651	0.515	-0.451	0.226	-0.114	-0.114	-0.114							-0.148	0.213	-0.693	0.488	-0.566	0.27	-0.154	-0.154	-0.154							-0.021	0.205	-0.102	0.919	-0.423	0.381	-0.021	-0.021	-0.021
	e.mval.IPT6	e.rf.IPT5	b5	0.142	0.159	0.893	0.372	-0.169	0.452	0.206	0.206	0.206							0.364	0.292	1.247	0.212	-0.208	0.937	0.484	0.484	0.484							-0.084	0.162	-0.516	0.606	-0.402	0.234	-0.137	-0.137	-0.137
	e.mval.IPT8	e.rf.IPT6	b6	0.041	0.111	0.371	0.711	-0.176	0.258	0.055	0.055	0.055							0.246	0.176	1.393	0.164	-0.1	0.592	0.374	0.374	0.374							-0.112	0.121	-0.928	0.354	-0.349	0.125	-0.164	-0.164	-0.164
	e.mval.IPT9	e.rf.IPT8	b8	0.056	0.143	0.389	0.697	-0.225	0.337	0.068	0.068	0.068							0.062	0.256	0.244	0.807	-0.439	0.564	0.054	0.054	0.054							0.031	0.152	0.203	0.839	-0.266	0.328	0.038	0.038	0.038
	e.rf.IPT6	e.rf.IPT5	c5	0.419	0.191	2.198	0.028	0.045	0.793	0.453	0.453	0.453							-0.196	0.362	-0.541	0.588	-0.905	0.513	-0.244	-0.244	-0.244							0.445	0.191	2.326	0.02	0.07	0.819	0.494	0.494	0.494
	e.rf.IPT8	e.rf.IPT6	c6	-0.045	0.243	-0.184	0.854	-0.521	0.431	-0.05	-0.05	-0.05							-0.009	0.126	-0.074	0.941	-0.257	0.238	-0.017	-0.017	-0.017							-0.136	0.341	-0.398	0.691	-0.804	0.533	-0.163	-0.163	-0.163
	e.rf.IPT9	e.rf.IPT8	c8	0.065	0.208	0.314	0.754	-0.342	0.472	0.065	0.065	0.065							-0.504	0.483	-1.044	0.297	-1.451	0.443	-0.467	-0.467	-0.467							0.018	0.226	0.079	0.937	-0.425	0.46	0.018	0.018	0.018
	e.rf.IPT6	e.mval.IPT5	d5	0.015	0.141	0.103	0.918	-0.262	0.291	0.013	0.013	0.013							0.888	0.274	3.246	0.001	0.352	1.424	1.062	1.062	1.062							-0.238	0.145	-1.649	0.099	-0.522	0.045	-0.198	-0.198	-0.198
	e.rf.IPT8	e.mval.IPT6	d6	0.106	0.207	0.515	0.606	-0.298	0.511	0.089	0.089	0.089							0.205	0.132	1.545	0.122	-0.055	0.464	0.35	0.35	0.35							-0.027	0.26	-0.104	0.917	-0.536	0.482	-0.022	-0.022	-0.022
	e.rf.IPT9	e.mval.IPT8	d8	-0.105	0.158	-0.667	0.505	-0.415	0.204	-0.087	-0.087	-0.087							-0.065	0.243	-0.266	0.79	-0.542	0.412	-0.072	-0.072	-0.072							-0.197	0.245	-0.806	0.42	-0.677	0.282	-0.163	-0.163	-0.163
cg16315417	mval.i	1		0.516	0.048	10.648	0	0.421	0.611				29	24	0.22	0.988	0.02		0.417	0.099	4.212	0	0.223	0.612				36.1	24	0.054	0.951	0.052		0.557	0.048	11.536	0	0.463	0.652				33.5	24	0.093	0.957	0.034
	mval.i	age		0	0.001	-0.389	0.698	-0.002	0.001										0.002	0.002	1.299	0.194	-0.001	0.005										-0.001	0.001	-1.831	0.067	-0.003	0
	mval.i	sex		0.026	0.014	1.9	0.057	-0.001	0.052										-0.023	0.027	-0.843	0.399	-0.075	0.03										0.046	0.014	3.274	0.001	0.018	0.074
	mval.i	statin		0.007	0.014	0.496	0.62	-0.021	0.036										-0.014	0.05	-0.285	0.776	-0.111	0.083										0.007	0.015	0.488	0.626	-0.022	0.037
	mval.s	1		-0.014	0.019	-0.733	0.463	-0.051	0.023										-0.007	0.04	-0.173	0.863	-0.084	0.071										-0.015	0.023	-0.673	0.501	-0.06	0.029
	mval.s	age		0	0	1.043	0.297	0	0.001										0	0.001	0.032	0.974	-0.001	0.001										0	0	1.129	0.259	0	0.001
	mval.s	sex		-0.011	0.005	-2.064	0.039	-0.021	-0.001										-0.001	0.01	-0.15	0.881	-0.021	0.018										-0.015	0.006	-2.437	0.015	-0.027	-0.003
	mval.s	statin		-0.006	0.006	-0.916	0.36	-0.018	0.007										-0.003	0.026	-0.119	0.905	-0.054	0.048										-0.003	0.007	-0.396	0.692	-0.016	0.011
	rf.i	1		3.957	0.442	8.962	0	3.092	4.823	5.359	5.359	5.359							2.797	1.049	2.666	0.008	0.74	4.853										4.545	0.459	9.901	0	3.646	5.445	9.564	9.564	9.564
	rf.i	age		0.002	0.007	0.321	0.748	-0.011	0.015	0.003	0.027	0.003							0.02	0.016	1.269	0.205	-0.011	0.05										-0.007	0.007	-1.07	0.285	-0.021	0.006	-0.015	-0.147	-0.015
	rf.i	sex		0.217	0.112	1.935	0.053	-0.003	0.436	0.294	0.145	0.294							0.029	0.215	0.136	0.892	-0.393	0.452										0.328	0.122	2.693	0.007	0.089	0.567	0.69	0.342	0.69
	rf.i	statin		0.092	0.127	0.723	0.47	-0.157	0.342	0.125	0.048	0.125							0.478	0.261	1.829	0.067	-0.034	0.99										-0.104	0.131	-0.799	0.424	-0.361	0.152	-0.22	-0.086	-0.22
	rf.s	1		0.191	0.11	1.744	0.081	-0.024	0.406	3.161	3.161	3.161							0.223	0.276	0.808	0.419	-0.318	0.764										0.149	0.13	1.15	0.25	-0.105	0.403
	rf.s	age		-0.003	0.002	-2.065	0.039	-0.007	0	-0.057	-0.539	-0.057							-0.003	0.004	-0.73	0.466	-0.011	0.005										-0.003	0.002	-1.66	0.097	-0.007	0.001
	rf.s	sex		0.007	0.032	0.219	0.826	-0.055	0.069	0.115	0.057	0.115							-0.016	0.044	-0.36	0.719	-0.101	0.07										0.01	0.036	0.286	0.775	-0.06	0.08
	rf.s	statin		-0.251	0.038	-6.545	0	-0.326	-0.176	-4.148	-1.595	-4.148							-0.438	0.094	-4.64	0	-0.622	-0.253										-0.145	0.043	-3.341	0.001	-0.23	-0.06
	e.mval.IPT6	e.mval.IPT5	a5	0.298	0.381	0.783	0.434	-0.448	1.044	0.295	0.295	0.295							0.322	0.383	0.841	0.4	-0.428	1.072	0.299	0.299	0.299							0.199	0.286	0.697	0.486	-0.361	0.76	0.21	0.21	0.21
	e.mval.IPT8	e.mval.IPT6	a6	0.077	0.142	0.538	0.59	-0.202	0.355	0.08	0.08	0.08							0.089	0.57	0.156	0.876	-1.028	1.205	0.094	0.094	0.094							-0.033	0.16	-0.208	0.835	-0.348	0.281	-0.034	-0.034	-0.034
	e.mval.IPT9	e.mval.IPT8	a8	-0.028	0.204	-0.137	0.891	-0.429	0.373	-0.028	-0.028	-0.028							-0.093	0.346	-0.27	0.787	-0.772	0.585	-0.085	-0.085	-0.085							-0.013	0.205	-0.066	0.948	-0.415	0.388	-0.014	-0.014	-0.014
	e.mval.IPT6	e.rf.IPT5	b5	-0.006	0.042	-0.155	0.877	-0.088	0.075	-0.034	-0.034	-0.034							0.065	0.056	1.151	0.25	-0.045	0.175	0.463	0.463	0.463							-0.027	0.029	-0.931	0.352	-0.083	0.03	-0.171	-0.171	-0.171
	e.mval.IPT8	e.rf.IPT6	b6	-0.016	0.016	-0.952	0.341	-0.048	0.017	-0.081	-0.081	-0.081							0.07	0.203	0.345	0.73	-0.329	0.469	0.522	0.522	0.522							-0.042	0.021	-1.974	0.048	-0.084	0	-0.258	-0.258	-0.258
	e.mval.IPT9	e.rf.IPT8	b8	0.014	0.039	0.371	0.711	-0.061	0.09	0.067	0.067	0.067							0.1	0.044	2.267	0.023	0.014	0.186	0.734	0.734	0.734							0.004	0.039	0.102	0.919	-0.073	0.081	0.022	0.022	0.022
	e.rf.IPT6	e.rf.IPT5	c5	0.401	0.146	2.752	0.006	0.116	0.687	0.424	0.424	0.424							0.682	1.531	0.445	0.656	-2.318	3.682	0.696	0.696	0.696							0.527	0.146	3.622	0	0.242	0.813	0.559	0.559	0.559
	e.rf.IPT8	e.rf.IPT6	c6	-0.054	0.2	-0.268	0.789	-0.446	0.339	-0.059	-0.059	-0.059							0.454	1.244	0.365	0.715	-1.985	2.893	0.417	0.417	0.417							-0.137	0.256	-0.536	0.592	-0.639	0.365	-0.159	-0.159	-0.159
	e.rf.IPT9	e.rf.IPT8	c8	0.08	0.215	0.372	0.71	-0.341	0.501	0.079	0.079	0.079							0.729	0.179	4.066	0	0.377	1.08	0.676	0.676	0.676							0.234	0.281	0.835	0.404	-0.316	0.785	0.229	0.229	0.229
	e.rf.IPT6	e.mval.IPT5	d5	0.138	0.661	0.209	0.835	-1.158	1.434	0.028	0.028	0.028							1.299	5.625	0.231	0.817	-9.725	12.324	0.172	0.172	0.172							-0.271	0.52	-0.521	0.603	-1.29	0.748	-0.047	-0.047	-0.047
	e.rf.IPT8	e.mval.IPT6	d6	0.1	0.761	0.131	0.896	-1.392	1.591	0.022	0.022	0.022							3.66	1.856	1.971	0.049	0.021	7.298	0.479	0.479	0.479							-1.489	0.864	-1.723	0.085	-3.183	0.205	-0.286	-0.286	-0.286
	e.rf.IPT9	e.mval.IPT8	d8	-0.647	0.598	-1.082	0.279	-1.819	0.525	-0.137	-0.137	-0.137							2.08	1.417	1.467	0.142	-0.698	4.857	0.238	0.238	0.238							-1.562	0.803	-1.946	0.052	-3.136	0.011	-0.289	-0.289	-0.289
cg20729301	mval.i	1		0.254	0.014	18.511	0	0.227	0.28				39.8	24	0.023	0.961	0.035		0.238	0.019	12.36	0	0.201	0.276	11.147	11.147	11.147	55.5	24	0	0.859	0.084
	mval.i	age		0	0	-1.695	0.09	-0.001	0										0	0	-0.595	0.552	-0.001	0	-0.008	-0.073	-0.008
	mval.i	sex		0.001	0.004	0.293	0.77	-0.006	0.009										0.006	0.006	0.973	0.33	-0.006	0.018	0.278	0.136	0.278
	mval.i	statin		0.001	0.004	0.159	0.874	-0.008	0.009										0.01	0.008	1.247	0.212	-0.006	0.026	0.466	0.174	0.466
	mval.s	1		0.005	0.006	0.746	0.456	-0.008	0.017										0.017	0.011	1.572	0.116	-0.004	0.039	1.605	1.605	1.605
	mval.s	age		0	0	-0.489	0.625	0	0										0	0	-1.493	0.135	-0.001	0	-0.021	-0.197	-0.021
	mval.s	sex		-0.003	0.002	-1.452	0.146	-0.006	0.001										-0.003	0.003	-1.017	0.309	-0.01	0.003	-0.308	-0.15	-0.308
	mval.s	statin		-0.001	0.002	-0.518	0.604	-0.005	0.003										-0.005	0.003	-1.42	0.156	-0.012	0.002	-0.452	-0.169	-0.452
	rf.i	1		3.952	0.441	8.966	0	3.088	4.815	5.759	5.759	5.759							2.743	0.968	2.832	0.005	0.845	4.641	2.712	2.712	2.712
	rf.i	age		0.002	0.007	0.342	0.733	-0.011	0.015	0.003	0.031	0.003							0.022	0.015	1.512	0.13	-0.006	0.05	0.022	0.199	0.022
	rf.i	sex		0.213	0.113	1.886	0.059	-0.008	0.434	0.31	0.153	0.31							0.008	0.225	0.038	0.97	-0.433	0.45	0.008	0.004	0.008
	rf.i	statin		0.075	0.128	0.585	0.559	-0.176	0.326	0.109	0.042	0.109							0.388	0.243	1.601	0.109	-0.087	0.864	0.384	0.144	0.384
	rf.s	1		0.182	0.108	1.684	0.092	-0.03	0.395	50.451	50.451	50.451							0.283	0.16	1.775	0.076	-0.03	0.597	1.774	1.774	1.774
	rf.s	age		-0.003	0.002	-2.046	0.041	-0.007	0	-0.934	-8.801	-0.934							-0.004	0.003	-1.704	0.088	-0.009	0.001	-0.027	-0.246	-0.027
	rf.s	sex		0.011	0.032	0.33	0.741	-0.052	0.074	2.936	1.446	2.936							0.005	0.046	0.111	0.912	-0.084	0.095	0.032	0.015	0.032
	rf.s	statin		-0.242	0.039	-6.29	0	-0.318	-0.167	-67.042	-25.771	-67.042							-0.441	0.064	-6.891	0	-0.566	-0.315	-2.758	-1.032	-2.758
	e.mval.IPT6	e.mval.IPT5	a5	0.111	0.26	0.427	0.669	-0.398	0.62	0.11	0.11	0.11							-0.628	0.501	-1.254	0.21	-1.61	0.353	-0.493	-0.493	-0.493
	e.mval.IPT8	e.mval.IPT6	a6	-0.051	0.181	-0.28	0.779	-0.406	0.304	-0.051	-0.051	-0.051							-0.181	0.14	-1.288	0.198	-0.456	0.094	-0.226	-0.226	-0.226
	e.mval.IPT9	e.mval.IPT8	a8	-0.105	0.241	-0.436	0.663	-0.578	0.368	-0.103	-0.103	-0.103							-0.843	0.741	-1.139	0.255	-2.295	0.609	-0.646	-0.646	-0.646
	e.mval.IPT6	e.rf.IPT5	b5	0.007	0.008	0.793	0.428	-0.01	0.023	0.129	0.129	0.129							-0.019	0.019	-1.02	0.308	-0.057	0.018	-0.291	-0.291	-0.291
	e.mval.IPT8	e.rf.IPT6	b6	0.01	0.009	1.15	0.25	-0.007	0.028	0.187	0.187	0.187							-0.001	0.011	-0.114	0.909	-0.022	0.019	-0.021	-0.021	-0.021
	e.mval.IPT9	e.rf.IPT8	b8	0.018	0.007	2.479	0.013	0.004	0.032	0.26	0.26	0.26							0.011	0.022	0.477	0.633	-0.033	0.054	0.142	0.142	0.142
	e.rf.IPT6	e.rf.IPT5	c5	0.316	0.154	2.055	0.04	0.015	0.618	0.343	0.343	0.343							-0.027	0.411	-0.066	0.948	-0.833	0.779	-0.029	-0.029	-0.029
	e.rf.IPT8	e.rf.IPT6	c6	-0.099	0.174	-0.566	0.572	-0.44	0.243	-0.117	-0.117	-0.117							0	0.2	0	1	-0.391	0.391	0	0	0
	e.rf.IPT9	e.rf.IPT8	c8	-0.012	0.227	-0.054	0.957	-0.458	0.433	-0.012	-0.012	-0.012							-0.205	0.502	-0.408	0.683	-1.189	0.779	-0.201	-0.201	-0.201
	e.rf.IPT6	e.mval.IPT5	d5	5.96	2.316	2.573	0.01	1.42	10.499	0.331	0.331	0.331							3.344	7.289	0.459	0.646	-10.942	17.631	0.186	0.186	0.186
	e.rf.IPT8	e.mval.IPT6	d6	3.04	1.672	1.818	0.069	-0.238	6.318	0.202	0.202	0.202							1.657	3.851	0.43	0.667	-5.89	9.204	0.119	0.119	0.119
	e.rf.IPT9	e.mval.IPT8	d8	2.662	1.879	1.417	0.156	-1.02	6.344	0.178	0.178	0.178							2.029	3.44	0.59	0.555	-4.713	8.771	0.114	0.114	0.114
cg20921874	mval.i	1		1.989	0.131	15.196	0	1.733	2.246				43.8	24	0.008	0.954	0.04																	1.969	0.153	12.849	0	1.669	2.27	16.244	16.244	16.244	39.8	24	0.023	0.937	0.044
	mval.i	age		-0.002	0.002	-1.201	0.23	-0.006	0.001																									-0.002	0.002	-1.078	0.281	-0.007	0.002	-0.02	-0.194	-0.02
	mval.i	sex		-0.082	0.04	-2.038	0.042	-0.161	-0.003																									-0.051	0.049	-1.054	0.292	-0.147	0.044	-0.423	-0.209	-0.423
	mval.i	statin		-0.013	0.054	-0.239	0.811	-0.119	0.093																									0.003	0.062	0.054	0.957	-0.119	0.126	0.028	0.011	0.028
	mval.s	1		-0.074	0.056	-1.326	0.185	-0.183	0.035																									-0.116	0.063	-1.836	0.066	-0.239	0.008
	mval.s	age		0.001	0.001	1.521	0.128	0	0.003																									0.002	0.001	2.513	0.012	0.001	0.004
	mval.s	sex		-0.004	0.015	-0.283	0.777	-0.034	0.025																									-0.02	0.02	-1.007	0.314	-0.058	0.019
	mval.s	statin		0.002	0.017	0.115	0.908	-0.032	0.035																									-0.02	0.018	-1.129	0.259	-0.055	0.015
	rf.i	1		3.961	0.438	9.039	0	3.102	4.82	5.298	5.298	5.298																						4.528	0.464	9.762	0	3.619	5.437	9.018	9.018	9.018
	rf.i	age		0.002	0.007	0.328	0.743	-0.011	0.015	0.003	0.027	0.003																						-0.007	0.007	-1.053	0.292	-0.021	0.006	-0.014	-0.138	-0.014
	rf.i	sex		0.21	0.112	1.868	0.062	-0.01	0.429	0.28	0.138	0.28																						0.339	0.124	2.735	0.006	0.096	0.582	0.675	0.334	0.675
	rf.i	statin		0.092	0.128	0.724	0.469	-0.158	0.343	0.124	0.048	0.124																						-0.103	0.128	-0.809	0.418	-0.354	0.147	-0.206	-0.08	-0.206
	rf.s	1		0.195	0.109	1.795	0.073	-0.018	0.409	2.953	2.953	2.953																						0.163	0.129	1.259	0.208	-0.091	0.416
	rf.s	age		-0.004	0.002	-2.155	0.031	-0.007	0	-0.054	-0.509	-0.054																						-0.003	0.002	-1.771	0.077	-0.007	0
	rf.s	sex		0.011	0.032	0.346	0.729	-0.052	0.074	0.168	0.083	0.168																						0.011	0.038	0.299	0.765	-0.063	0.085
	rf.s	statin		-0.251	0.037	-6.716	0	-0.324	-0.178	-3.791	-1.457	-3.791																						-0.15	0.042	-3.623	0	-0.232	-0.069
	e.mval.IPT6	e.mval.IPT5	a5	0.34	0.347	0.981	0.327	-0.339	1.02	0.409	0.409	0.409																						0.033	0.267	0.124	0.902	-0.491	0.557	0.034	0.034	0.034
	e.mval.IPT8	e.mval.IPT6	a6	0.101	0.283	0.357	0.721	-0.453	0.655	0.109	0.109	0.109																						-0.058	0.2	-0.288	0.774	-0.45	0.335	-0.058	-0.058	-0.058
	e.mval.IPT9	e.mval.IPT8	a8	-0.161	0.216	-0.748	0.455	-0.585	0.262	-0.161	-0.161	-0.161																						-0.229	0.175	-1.31	0.19	-0.573	0.114	-0.232	-0.232	-0.232
	e.mval.IPT6	e.rf.IPT5	b5	-0.031	0.088	-0.35	0.726	-0.203	0.141	-0.057	-0.057	-0.057																						-0.131	0.085	-1.541	0.123	-0.298	0.036	-0.316	-0.316	-0.316
	e.mval.IPT8	e.rf.IPT6	b6	-0.069	0.101	-0.689	0.491	-0.266	0.128	-0.132	-0.132	-0.132																						-0.135	0.079	-1.717	0.086	-0.289	0.019	-0.306	-0.306	-0.306
	e.mval.IPT9	e.rf.IPT8	b8	0.046	0.085	0.545	0.586	-0.12	0.212	0.079	0.079	0.079																						0.052	0.093	0.557	0.578	-0.131	0.235	0.097	0.097	0.097
	e.rf.IPT6	e.rf.IPT5	c5	0.382	0.154	2.473	0.013	0.079	0.684	0.402	0.402	0.402																						0.453	0.138	3.274	0.001	0.182	0.724	0.486	0.486	0.486
	e.rf.IPT8	e.rf.IPT6	c6	-0.083	0.199	-0.414	0.679	-0.473	0.308	-0.091	-0.091	-0.091																						-0.164	0.256	-0.641	0.522	-0.666	0.338	-0.203	-0.203	-0.203
	e.rf.IPT9	e.rf.IPT8	c8	0.031	0.218	0.14	0.888	-0.397	0.459	0.031	0.031	0.031																						0.028	0.294	0.095	0.924	-0.548	0.604	0.028	0.028	0.028
	e.rf.IPT6	e.mval.IPT5	d5	-0.189	0.214	-0.885	0.376	-0.609	0.23	-0.13	-0.13	-0.13																						-0.556	0.252	-2.203	0.028	-1.05	-0.061	-0.252	-0.252	-0.252
	e.rf.IPT8	e.mval.IPT6	d6	0.026	0.272	0.097	0.923	-0.507	0.56	0.017	0.017	0.017																						-0.286	0.354	-0.809	0.419	-0.979	0.407	-0.157	-0.157	-0.157
	e.rf.IPT9	e.mval.IPT8	d8	0.101	0.253	0.4	0.689	-0.395	0.597	0.059	0.059	0.059																						-0.196	0.271	-0.726	0.468	-0.727	0.334	-0.109	-0.109	-0.109
cg24111025	mval.i	1		7.939	0.172	46.289	0	7.603	8.275				36.3	24	0.052	0.972	0.031		8.473	0.301	28.12	0	7.882	9.063				37.6	24	0.038	0.941	0.055		7.684	0.2	38.383	0	7.292	8.076				37.6	24	0.038	0.943	0.041
	mval.i	age		-0.001	0.003	-0.441	0.659	-0.006	0.004										-0.009	0.005	-1.999	0.046	-0.018	0										0.003	0.003	0.892	0.373	-0.003	0.009
	mval.i	sex		0.011	0.052	0.205	0.838	-0.091	0.112										0.105	0.09	1.167	0.243	-0.071	0.282										-0.06	0.065	-0.921	0.357	-0.188	0.068
	mval.i	statin		-0.04	0.066	-0.608	0.543	-0.168	0.089										-0.15	0.108	-1.389	0.165	-0.363	0.062										0.005	0.083	0.063	0.95	-0.157	0.167
	mval.s	1		-0.029	0.061	-0.476	0.634	-0.149	0.091										-0.183	0.118	-1.544	0.123	-0.415	0.049										0.035	0.07	0.497	0.619	-0.102	0.171
	mval.s	age		0	0.001	-0.02	0.984	-0.002	0.002										0.002	0.002	1.153	0.249	-0.002	0.006										-0.001	0.001	-0.815	0.415	-0.003	0.001
	mval.s	sex		0.025	0.017	1.448	0.148	-0.009	0.058										0.014	0.03	0.468	0.64	-0.044	0.072										0.035	0.021	1.714	0.087	-0.005	0.076
	mval.s	statin		-0.006	0.021	-0.293	0.77	-0.047	0.035										0.019	0.039	0.492	0.623	-0.057	0.095										-0.016	0.025	-0.635	0.525	-0.065	0.033
	rf.i	1		3.957	0.441	8.981	0	3.094	4.821	6.093	6.093	6.093							2.947	0.95	3.101	0.002	1.084	4.809	3.036	3.036	3.036							4.537	0.457	9.918	0	3.64	5.433	7.289	7.289	7.289
	rf.i	age		0.002	0.007	0.33	0.742	-0.011	0.015	0.003	0.031	0.003							0.019	0.014	1.338	0.181	-0.009	0.046	0.019	0.177	0.019							-0.007	0.007	-1.047	0.295	-0.02	0.006	-0.011	-0.109	-0.011
	rf.i	sex		0.207	0.112	1.854	0.064	-0.012	0.426	0.319	0.157	0.319							-0.01	0.223	-0.043	0.966	-0.446	0.427	-0.01	-0.005	-0.01							0.318	0.124	2.555	0.011	0.074	0.562	0.511	0.253	0.511
	rf.i	statin		0.095	0.128	0.745	0.456	-0.155	0.345	0.146	0.056	0.146							0.382	0.255	1.495	0.135	-0.119	0.882	0.393	0.147	0.393							-0.107	0.129	-0.836	0.403	-0.36	0.145	-0.173	-0.067	-0.173
	rf.s	1		0.18	0.109	1.655	0.098	-0.033	0.392										0.199	0.164	1.214	0.225	-0.122	0.52										0.143	0.128	1.123	0.261	-0.107	0.393
	rf.s	age		-0.003	0.002	-2.01	0.044	-0.007	0										-0.003	0.003	-1.167	0.243	-0.008	0.002										-0.003	0.002	-1.655	0.098	-0.007	0.001
	rf.s	sex		0.008	0.031	0.263	0.793	-0.053	0.069										0.018	0.043	0.43	0.667	-0.065	0.102										0.012	0.037	0.314	0.753	-0.061	0.084
	rf.s	statin		-0.247	0.038	-6.42	0	-0.322	-0.172										-0.442	0.063	-7.027	0	-0.565	-0.319										-0.141	0.042	-3.335	0.001	-0.224	-0.058
	e.mval.IPT6	e.mval.IPT5	a5	0.725	0.2	3.621	0	0.333	1.118	0.935	0.935	0.935							0.77	0.041	18.834	0	0.69	0.85	0.997	0.997	0.997							0.592	0.269	2.203	0.028	0.065	1.118	0.735	0.735	0.735
	e.mval.IPT8	e.mval.IPT6	a6	0.329	0.251	1.308	0.191	-0.164	0.821	0.69	0.69	0.69							0.395	0.064	6.222	0	0.271	0.52	0.949	0.949	0.949							0.157	0.334	0.472	0.637	-0.497	0.812	0.224	0.224	0.224
	e.mval.IPT9	e.mval.IPT8	a8	0.202	0.168	1.205	0.228	-0.127	0.531	0.291	0.291	0.291							0.235	0.168	1.396	0.163	-0.095	0.565	0.589	0.589	0.589							-0.007	0.217	-0.033	0.974	-0.432	0.418	-0.007	-0.007	-0.007
	e.mval.IPT6	e.rf.IPT5	b5	0.06	0.112	0.537	0.591	-0.159	0.279	0.029	0.029	0.029							0.142	0.298	0.475	0.635	-0.443	0.726	0.019	0.019	0.019							0.015	0.102	0.144	0.885	-0.185	0.215	0.016	0.016	0.016
	e.mval.IPT8	e.rf.IPT6	b6	0.135	0.139	0.976	0.329	-0.137	0.408	0.126	0.126	0.126							0.167	0.442	0.378	0.705	-0.699	1.033	0.052	0.052	0.052							0.111	0.135	0.822	0.411	-0.153	0.375	0.162	0.162	0.162
	e.mval.IPT9	e.rf.IPT8	b8	0.04	0.093	0.424	0.671	-0.143	0.223	0.046	0.046	0.046							0.107	0.158	0.675	0.5	-0.204	0.417	0.102	0.102	0.102							-0.048	0.109	-0.441	0.66	-0.262	0.166	-0.067	-0.067	-0.067
	e.rf.IPT6	e.rf.IPT5	c5	0.403	0.148	2.722	0.006	0.113	0.693	0.435	0.435	0.435							0.132	0.506	0.262	0.794	-0.859	1.124	0.14	0.14	0.14							0.461	0.151	3.056	0.002	0.165	0.756	0.48	0.48	0.48
	e.rf.IPT8	e.rf.IPT6	c6	-0.074	0.188	-0.392	0.695	-0.442	0.294	-0.084	-0.084	-0.084							0.147	0.368	0.399	0.69	-0.574	0.868	0.12	0.12	0.12							-0.267	0.242	-1.101	0.271	-0.741	0.208	-0.289	-0.289	-0.289
	e.rf.IPT9	e.rf.IPT8	c8	0.063	0.233	0.268	0.788	-0.394	0.519	0.064	0.064	0.064							-0.113	0.536	-0.212	0.832	-1.164	0.937	-0.094	-0.094	-0.094							0.109	0.306	0.356	0.722	-0.492	0.71	0.114	0.114	0.114
	e.rf.IPT6	e.mval.IPT5	d5	0.065	0.143	0.45	0.653	-0.217	0.346	0.188	0.188	0.188							0.006	0.215	0.029	0.977	-0.415	0.427	0.063	0.063	0.063							-0.031	0.147	-0.212	0.832	-0.319	0.256	-0.038	-0.038	-0.038
	e.rf.IPT8	e.mval.IPT6	d6	0.125	0.171	0.728	0.466	-0.211	0.46	0.322	0.322	0.322							0.09	0.141	0.64	0.522	-0.185	0.365	0.571	0.571	0.571							0.09	0.28	0.321	0.748	-0.459	0.639	0.095	0.095	0.095
	e.rf.IPT9	e.mval.IPT8	d8	0.171	0.173	0.988	0.323	-0.168	0.509	0.214	0.214	0.214							0.367	0.402	0.913	0.361	-0.421	1.154	0.8	0.8	0.8							0.046	0.349	0.133	0.894	-0.638	0.731	0.036	0.036	0.036
cg25561904	mval.i	1		7.87	0.174	45.132	0	7.529	8.212	33.55	33.55	33.55	27.9	24	0.266	0.991	0.017		8.171	0.256	31.914	0	7.669	8.673	41.459	41.459	41.459	32.6	24	0.113	0.959	0.044		7.715	0.231	33.33	0	7.262	8.169	26.414	26.414	26.414	31	24	0.153	0.973	0.029
	mval.i	age		-0.007	0.003	-2.669	0.008	-0.012	-0.002	-0.03	-0.282	-0.03							-0.011	0.004	-2.797	0.005	-0.018	-0.003	-0.055	-0.501	-0.055							-0.005	0.003	-1.468	0.142	-0.012	0.002	-0.017	-0.167	-0.017
	mval.i	sex		-0.035	0.054	-0.643	0.52	-0.14	0.071	-0.148	-0.073	-0.148							-0.084	0.085	-0.992	0.321	-0.249	0.082	-0.425	-0.208	-0.425							-0.008	0.072	-0.114	0.91	-0.149	0.132	-0.028	-0.014	-0.028
	mval.i	statin		-0.044	0.062	-0.714	0.475	-0.165	0.077	-0.188	-0.072	-0.188							-0.118	0.087	-1.354	0.176	-0.288	0.053	-0.598	-0.224	-0.598							-0.006	0.079	-0.073	0.942	-0.161	0.15	-0.02	-0.008	-0.02
	mval.s	1		-0.112	0.069	-1.631	0.103	-0.248	0.023										-0.182	0.122	-1.489	0.136	-0.421	0.057	-6.055	-6.055	-6.055							-0.068	0.083	-0.821	0.412	-0.231	0.095
	mval.s	age		0.002	0.001	1.7	0.089	0	0.004										0.002	0.002	1.295	0.195	-0.001	0.006	0.077	0.704	0.077							0.001	0.001	1.073	0.283	-0.001	0.004
	mval.s	sex		0.002	0.02	0.085	0.933	-0.037	0.04										0.023	0.038	0.599	0.549	-0.051	0.097	0.753	0.367	0.753							-0.01	0.024	-0.413	0.68	-0.056	0.037
	mval.s	statin		0.042	0.021	1.979	0.048	0	0.083										0.061	0.042	1.474	0.141	-0.02	0.143	2.043	0.765	2.043							0.032	0.024	1.341	0.18	-0.015	0.078
	rf.i	1		3.938	0.434	9.069	0	3.087	4.789	5.493	5.493	5.493							2.817	0.944	2.984	0.003	0.967	4.668	2.884	2.884	2.884							4.508	0.452	9.968	0	3.622	5.394	8.407	8.407	8.407
	rf.i	age		0.002	0.006	0.383	0.702	-0.01	0.015	0.003	0.032	0.003							0.02	0.014	1.459	0.145	-0.007	0.048	0.021	0.19	0.021							-0.007	0.007	-0.99	0.322	-0.02	0.006	-0.012	-0.118	-0.012
	rf.i	sex		0.215	0.111	1.932	0.053	-0.003	0.432	0.299	0.147	0.299							0.036	0.223	0.161	0.872	-0.4	0.472	0.037	0.018	0.037							0.321	0.119	2.705	0.007	0.088	0.554	0.599	0.296	0.599
	rf.i	statin		0.095	0.127	0.754	0.451	-0.153	0.344	0.133	0.051	0.133							0.412	0.252	1.631	0.103	-0.083	0.906	0.421	0.158	0.421							-0.123	0.127	-0.971	0.332	-0.371	0.125	-0.229	-0.089	-0.229
	rf.s	1		0.198	0.109	1.819	0.069	-0.015	0.412	3.453	3.453	3.453							0.288	0.16	1.802	0.072	-0.025	0.6	1.788	1.788	1.788							0.152	0.131	1.163	0.245	-0.104	0.409
	rf.s	age		-0.004	0.002	-2.171	0.03	-0.007	0	-0.063	-0.592	-0.063							-0.004	0.003	-1.712	0.087	-0.009	0.001	-0.027	-0.245	-0.027							-0.003	0.002	-1.665	0.096	-0.007	0.001
	rf.s	sex		0.008	0.031	0.261	0.794	-0.053	0.07	0.143	0.071	0.143							0.005	0.041	0.116	0.908	-0.076	0.086	0.03	0.015	0.03							0.01	0.035	0.293	0.769	-0.058	0.079
	rf.s	statin		-0.252	0.039	-6.543	0	-0.328	-0.177	-4.392	-1.688	-4.392							-0.453	0.055	-8.264	0	-0.561	-0.346	-2.819	-1.055	-2.819							-0.143	0.042	-3.432	0.001	-0.225	-0.061
	e.mval.IPT6	e.mval.IPT5	a5	0.1	0.232	0.429	0.668	-0.356	0.555	0.098	0.098	0.098							0.021	0.616	0.035	0.972	-1.187	1.229	0.019	0.019	0.019							0.074	0.243	0.303	0.762	-0.403	0.55	0.077	0.077	0.077
	e.mval.IPT8	e.mval.IPT6	a6	0.111	0.159	0.696	0.486	-0.201	0.422	0.112	0.112	0.112							0.208	0.157	1.321	0.186	-0.1	0.516	0.204	0.204	0.204							0.049	0.277	0.175	0.861	-0.495	0.592	0.048	0.048	0.048
	e.mval.IPT9	e.mval.IPT8	a8	0.068	0.182	0.373	0.709	-0.288	0.424	0.068	0.068	0.068							-0.044	0.347	-0.127	0.899	-0.724	0.636	-0.045	-0.045	-0.045							0.121	0.221	0.548	0.584	-0.313	0.555	0.123	0.123	0.123
	e.mval.IPT6	e.rf.IPT5	b5	0.106	0.126	0.835	0.404	-0.142	0.354	0.168	0.168	0.168							0.068	0.294	0.23	0.818	-0.509	0.645	0.088	0.088	0.088							0.103	0.114	0.902	0.367	-0.121	0.326	0.187	0.187	0.187
	e.mval.IPT8	e.rf.IPT6	b6	-0.091	0.099	-0.922	0.357	-0.284	0.102	-0.135	-0.135	-0.135							-0.071	0.198	-0.359	0.719	-0.458	0.316	-0.08	-0.08	-0.08							-0.147	0.108	-1.356	0.175	-0.359	0.065	-0.247	-0.247	-0.247
	e.mval.IPT9	e.rf.IPT8	b8	0.057	0.084	0.677	0.498	-0.107	0.221	0.076	0.076	0.076							0.063	0.296	0.214	0.831	-0.517	0.644	0.069	0.069	0.069							0.053	0.079	0.669	0.503	-0.103	0.209	0.08	0.08	0.08
	e.rf.IPT6	e.rf.IPT5	c5	0.422	0.149	2.832	0.005	0.13	0.714	0.455	0.455	0.455							0.073	0.324	0.225	0.822	-0.563	0.709	0.082	0.082	0.082							0.508	0.148	3.44	0.001	0.218	0.797	0.544	0.544	0.544
	e.rf.IPT8	e.rf.IPT6	c6	-0.066	0.192	-0.342	0.732	-0.443	0.311	-0.073	-0.073	-0.073							0.003	0.276	0.009	0.993	-0.539	0.544	0.003	0.003	0.003							-0.2	0.252	-0.794	0.427	-0.694	0.294	-0.229	-0.229	-0.229
	e.rf.IPT9	e.rf.IPT8	c8	0.049	0.219	0.223	0.823	-0.38	0.478	0.049	0.049	0.049							-0.251	0.575	-0.436	0.663	-1.378	0.877	-0.243	-0.243	-0.243							0.111	0.269	0.415	0.678	-0.415	0.638	0.116	0.116	0.116
	e.rf.IPT6	e.mval.IPT5	d5	-0.182	0.202	-0.898	0.369	-0.578	0.215	-0.121	-0.121	-0.121							-0.402	0.591	-0.68	0.496	-1.561	0.756	-0.307	-0.307	-0.307							-0.169	0.181	-0.936	0.349	-0.523	0.185	-0.105	-0.105	-0.105
	e.rf.IPT8	e.mval.IPT6	d6	0.202	0.209	0.965	0.334	-0.208	0.611	0.153	0.153	0.153							-0.015	0.322	-0.046	0.963	-0.646	0.616	-0.014	-0.014	-0.014							0.347	0.269	1.29	0.197	-0.181	0.875	0.234	0.234	0.234
	e.rf.IPT9	e.mval.IPT8	d8	-0.027	0.193	-0.139	0.889	-0.406	0.352	-0.02	-0.02	-0.02							-0.052	0.465	-0.112	0.911	-0.964	0.86	-0.047	-0.047	-0.047							-0.004	0.233	-0.016	0.987	-0.46	0.452	-0.003	-0.003	-0.003
cg27527993	mval.i	1		9.212	0.085	107.939	0	9.045	9.38	55.036	55.036	55.036	37.5	24	0.039	0.966	0.033		8.892	0.163	54.696	0	8.573	9.211	42.036	42.036	42.036	35.9	24	0.057	0.943	0.052		9.374	0.096	97.551	0	9.185	9.562	26.964	26.964	26.964	39.6	24	0.024	0.93	0.044
	mval.i	age		-0.003	0.001	-2.079	0.038	-0.005	0	-0.016	-0.153	-0.016							0.002	0.002	0.943	0.346	-0.002	0.007	0.011	0.099	0.011							-0.005	0.001	-3.424	0.001	-0.008	-0.002	-0.015	-0.141	-0.015
	mval.i	sex		-0.002	0.025	-0.083	0.934	-0.051	0.047	-0.012	-0.006	-0.012							-0.024	0.043	-0.572	0.567	-0.108	0.059	-0.116	-0.056	-0.116							0.007	0.029	0.247	0.805	-0.049	0.063	0.02	0.01	0.02
	mval.i	statin		-0.02	0.031	-0.632	0.528	-0.08	0.041	-0.117	-0.045	-0.117							-0.016	0.073	-0.22	0.826	-0.159	0.127	-0.076	-0.028	-0.076							-0.028	0.033	-0.858	0.391	-0.092	0.036	-0.08	-0.031	-0.08
	mval.s	1		-0.033	0.033	-0.982	0.326	-0.098	0.032	-0.962	-0.962	-0.962							0.106	0.052	2.027	0.043	0.004	0.208	1.645	1.645	1.645							-0.102	0.04	-2.564	0.01	-0.179	-0.024
	mval.s	age		0	0.001	0.872	0.383	-0.001	0.001	0.013	0.124	0.013							-0.002	0.001	-1.873	0.061	-0.003	0	-0.024	-0.218	-0.024							0.001	0.001	2.3	0.021	0	0.003
	mval.s	sex		0.011	0.009	1.132	0.258	-0.008	0.029	0.315	0.155	0.315							0.002	0.018	0.131	0.896	-0.034	0.038	0.038	0.018	0.038							0.012	0.011	1.123	0.262	-0.009	0.033
	mval.s	statin		-0.006	0.011	-0.575	0.565	-0.028	0.016	-0.19	-0.073	-0.19							-0.029	0.026	-1.147	0.251	-0.08	0.021	-0.459	-0.172	-0.459							0.003	0.012	0.224	0.822	-0.021	0.027
	rf.i	1		3.961	0.44	9.002	0	3.099	4.823	3.699	3.699	3.699							2.985	1.01	2.956	0.003	1.006	4.964	4.416	4.416	4.416							4.531	0.462	9.802	0	3.625	5.437	6.445	6.445	6.445
	rf.i	age		0.002	0.007	0.304	0.761	-0.011	0.015	0.002	0.018	0.002							0.018	0.014	1.244	0.214	-0.01	0.046	0.026	0.242	0.026							-0.007	0.007	-1.028	0.304	-0.02	0.006	-0.01	-0.096	-0.01
	rf.i	sex		0.205	0.114	1.808	0.071	-0.017	0.428	0.192	0.095	0.192							0.033	0.26	0.127	0.899	-0.476	0.542	0.049	0.024	0.049							0.322	0.123	2.627	0.009	0.082	0.563	0.459	0.227	0.459
	rf.i	statin		0.152	0.129	1.178	0.239	-0.101	0.404	0.142	0.054	0.142							0.328	0.242	1.357	0.175	-0.146	0.802	0.485	0.182	0.485							-0.087	0.133	-0.651	0.515	-0.348	0.174	-0.123	-0.048	-0.123
	rf.s	1		0.179	0.109	1.642	0.101	-0.035	0.393	1.271	1.271	1.271							0.25	0.184	1.36	0.174	-0.11	0.61										0.158	0.13	1.213	0.225	-0.097	0.412
	rf.s	age		-0.003	0.002	-1.904	0.057	-0.007	0	-0.023	-0.214	-0.023							-0.004	0.003	-1.175	0.24	-0.01	0.002										-0.003	0.002	-1.699	0.089	-0.007	0.001
	rf.s	sex		0.007	0.032	0.203	0.84	-0.057	0.07	0.046	0.023	0.046							-0.002	0.043	-0.052	0.958	-0.087	0.082										0.008	0.035	0.236	0.813	-0.06	0.077
	rf.s	statin		-0.271	0.04	-6.785	0	-0.349	-0.192	-1.917	-0.737	-1.917							-0.424	0.059	-7.141	0	-0.54	-0.307										-0.152	0.044	-3.487	0	-0.237	-0.066
	e.mval.IPT6	e.mval.IPT5	a5	0.161	0.632	0.254	0.799	-1.078	1.399	0.139	0.139	0.139							-1.092	0.853	-1.28	0.201	-2.764	0.58	-0.616	-0.616	-0.616							1.563	0.515	3.037	0.002	0.554	2.571
	e.mval.IPT8	e.mval.IPT6	a6	-0.002	0.135	-0.015	0.988	-0.268	0.263	-0.002	-0.002	-0.002							0.1	0.15	0.664	0.507	-0.195	0.394	0.124	0.124	0.124							0.779	0.237	3.28	0.001	0.313	1.244
	e.mval.IPT9	e.mval.IPT8	a8	-0.155	0.183	-0.844	0.399	-0.514	0.204	-0.151	-0.151	-0.151							-0.373	0.408	-0.915	0.36	-1.172	0.426	-0.349	-0.349	-0.349							0.684	0.204	3.348	0.001	0.284	1.084	0.49	0.49	0.49
	e.mval.IPT6	e.rf.IPT5	b5	-0.353	0.221	-1.602	0.109	-0.786	0.079										0.047	0.285	0.163	0.87	-0.512	0.605	0.177	0.177	0.177							0.124	0.155	0.797	0.426	-0.18	0.427
	e.mval.IPT8	e.rf.IPT6	b6	-0.069	0.05	-1.384	0.166	-0.168	0.029	-0.117	-0.117	-0.117							-0.044	0.295	-0.147	0.883	-0.622	0.535	-0.186	-0.186	-0.186							0.102	0.068	1.507	0.132	-0.031	0.234	0.206	0.206	0.206
	e.mval.IPT9	e.rf.IPT8	b8	-0.062	0.075	-0.831	0.406	-0.209	0.084	-0.206	-0.206	-0.206							0.061	0.107	0.574	0.566	-0.148	0.271	0.223	0.223	0.223							0.155	0.077	2.01	0.044	0.004	0.306	0.22	0.22	0.22
	e.rf.IPT6	e.rf.IPT5	c5	1.849	1.025	1.805	0.071	-0.159	3.858										0.508	2.067	0.246	0.806	-3.543	4.559	0.564	0.564	0.564							0.551	0.224	2.458	0.014	0.112	0.991	0.557	0.557	0.557
	e.rf.IPT8	e.rf.IPT6	c6	0.296	0.25	1.185	0.236	-0.194	0.787	0.148	0.148	0.148							0.361	1.485	0.243	0.808	-2.55	3.271	0.396	0.396	0.396							-0.169	0.282	-0.598	0.55	-0.722	0.384	-0.172	-0.172	-0.172
	e.rf.IPT9	e.rf.IPT8	c8	0.437	0.129	3.382	0.001	0.184	0.691	0.396	0.396	0.396							0.251	1.92	0.13	0.896	-3.513	4.014	0.261	0.261	0.261							0.213	0.239	0.888	0.374	-0.256	0.682	0.187	0.187	0.187
	e.rf.IPT6	e.mval.IPT5	d5	-1.929	1.353	-1.426	0.154	-4.581	0.722	-0.858	-0.858	-0.858							-0.584	1.607	-0.363	0.716	-3.733	2.566	-0.096	-0.096	-0.096							0.837	0.582	1.438	0.151	-0.304	1.978
	e.rf.IPT8	e.mval.IPT6	d6	-0.032	0.682	-0.046	0.963	-1.368	1.304	-0.008	-0.008	-0.008							0.19	1.279	0.149	0.882	-2.317	2.697	0.061	0.061	0.061							1.281	0.762	1.681	0.093	-0.212	2.775
	e.rf.IPT9	e.mval.IPT8	d8	-0.5	0.368	-1.358	0.175	-1.222	0.222	-0.134	-0.134	-0.134							-0.708	1.07	-0.661	0.509	-2.805	1.39	-0.19	-0.19	-0.19							0.792	0.431	1.837	0.066	-0.053	1.637	0.352	0.352	0.352
cg27585074	mval.i	1		3.659	0.166	22.078	0	3.335	3.984	11.294	11.294	11.294	35.7	24	0.059	0.972	0.03		3.606	0.245	14.688	0	3.125	4.087	10.8	10.8	10.8	28.6	24	0.235	0.977	0.032		3.623	0.226	16.042	0	3.181	4.066	10.23	10.23	10.23	38.1	24	0.034	0.945	0.041
	mval.i	age		0.002	0.002	0.757	0.449	-0.003	0.007	0.006	0.055	0.006							0.005	0.004	1.22	0.222	-0.003	0.012	0.014	0.129	0.014							0.002	0.003	0.5	0.617	-0.005	0.008	0.005	0.045	0.005
	mval.i	sex		-0.011	0.053	-0.214	0.83	-0.116	0.093	-0.035	-0.017	-0.035							-0.128	0.084	-1.523	0.128	-0.292	0.037	-0.382	-0.187	-0.382							0.034	0.066	0.511	0.609	-0.096	0.164	0.096	0.047	0.096
	mval.i	statin		-0.035	0.064	-0.556	0.578	-0.16	0.089	-0.109	-0.042	-0.109							-0.217	0.137	-1.593	0.111	-0.485	0.05	-0.651	-0.244	-0.651							0.022	0.069	0.311	0.756	-0.114	0.158	0.061	0.024	0.061
	mval.s	1		0.072	0.079	0.908	0.364	-0.083	0.227	0.768	0.768	0.768							0.124	0.138	0.898	0.369	-0.147	0.396	0.904	0.904	0.904							0.084	0.094	0.89	0.373	-0.101	0.268	1.1	1.1	1.1
	mval.s	age		-0.001	0.001	-0.835	0.404	-0.003	0.001	-0.011	-0.101	-0.011							-0.002	0.002	-1.055	0.291	-0.006	0.002	-0.016	-0.148	-0.016							-0.001	0.001	-0.769	0.442	-0.004	0.002	-0.014	-0.137	-0.014
	mval.s	sex		-0.004	0.023	-0.196	0.845	-0.049	0.04	-0.048	-0.023	-0.048							0.004	0.044	0.088	0.93	-0.083	0.091	0.029	0.014	0.029							-0.001	0.026	-0.038	0.97	-0.052	0.05	-0.013	-0.006	-0.013
	mval.s	statin		0.013	0.026	0.509	0.611	-0.037	0.063	0.139	0.053	0.139							0.059	0.058	1.006	0.315	-0.056	0.173	0.425	0.159	0.425							-0.001	0.025	-0.028	0.978	-0.049	0.048	-0.009	-0.004	-0.009
	rf.i	1		3.92	0.452	8.665	0	3.033	4.807	5.041	5.041	5.041							2.969	0.941	3.156	0.002	1.125	4.812	3.246	3.246	3.246							4.528	0.475	9.526	0	3.596	5.459	7.336	7.336	7.336
	rf.i	age		0.003	0.007	0.378	0.705	-0.011	0.016	0.003	0.031	0.003							0.018	0.014	1.325	0.185	-0.009	0.045	0.02	0.184	0.02							-0.007	0.007	-1.003	0.316	-0.021	0.007	-0.011	-0.11	-0.011
	rf.i	sex		0.222	0.111	1.997	0.046	0.004	0.44	0.286	0.141	0.286							-0.008	0.225	-0.038	0.97	-0.449	0.433	-0.009	-0.005	-0.009							0.328	0.122	2.684	0.007	0.089	0.568	0.532	0.263	0.532
	rf.i	statin		0.105	0.128	0.825	0.409	-0.145	0.356	0.136	0.052	0.136							0.397	0.243	1.632	0.103	-0.08	0.874	0.434	0.163	0.434							-0.106	0.128	-0.824	0.41	-0.357	0.146	-0.171	-0.067	-0.171
	rf.s	1		0.205	0.109	1.871	0.061	-0.01	0.419	2.444	2.444	2.444							0.227	0.157	1.448	0.148	-0.08	0.534	2.138	2.138	2.138							0.169	0.129	1.309	0.19	-0.084	0.423
	rf.s	age		-0.004	0.002	-2.137	0.033	-0.007	0	-0.043	-0.402	-0.043							-0.003	0.002	-1.375	0.169	-0.008	0.001	-0.032	-0.29	-0.032							-0.004	0.002	-1.786	0.074	-0.007	0
	rf.s	sex		0.001	0.03	0.028	0.978	-0.058	0.06	0.01	0.005	0.01							0.006	0.042	0.15	0.881	-0.076	0.088	0.059	0.029	0.059							0.01	0.036	0.267	0.79	-0.061	0.081
	rf.s	statin		-0.254	0.038	-6.617	0	-0.33	-0.179	-3.037	-1.168	-3.037							-0.438	0.054	-8.11	0	-0.544	-0.332	-4.126	-1.544	-4.126							-0.146	0.043	-3.413	0.001	-0.23	-0.062
	e.mval.IPT6	e.mval.IPT5	a5	-0.148	0.296	-0.499	0.618	-0.728	0.432	-0.131	-0.131	-0.131							-0.38	0.614	-0.619	0.536	-1.582	0.823	-0.294	-0.294	-0.294							-0.315	0.301	-1.044	0.296	-0.906	0.276	-0.276	-0.276	-0.276
	e.mval.IPT8	e.mval.IPT6	a6	-0.128	0.113	-1.131	0.258	-0.349	0.093	-0.129	-0.129	-0.129							-0.124	0.166	-0.745	0.456	-0.45	0.202	-0.13	-0.13	-0.13							-0.087	0.158	-0.549	0.583	-0.396	0.223	-0.09	-0.09	-0.09
	e.mval.IPT9	e.mval.IPT8	a8	-0.288	0.168	-1.715	0.086	-0.617	0.041	-0.278	-0.278	-0.278							-0.307	0.272	-1.129	0.259	-0.84	0.226	-0.293	-0.293	-0.293							-0.349	0.215	-1.623	0.105	-0.77	0.072	-0.33	-0.33	-0.33
	e.mval.IPT6	e.rf.IPT5	b5	-0.12	0.149	-0.805	0.421	-0.411	0.172	-0.186	-0.186	-0.186							0.309	0.549	0.562	0.574	-0.768	1.386	0.434	0.434	0.434							-0.104	0.136	-0.763	0.445	-0.371	0.163	-0.182	-0.182	-0.182
	e.mval.IPT8	e.rf.IPT6	b6	0.039	0.102	0.387	0.699	-0.16	0.239	0.06	0.06	0.06							0.151	0.488	0.31	0.757	-0.806	1.108	0.201	0.201	0.201							0.046	0.124	0.375	0.708	-0.196	0.289	0.083	0.083	0.083
	e.mval.IPT9	e.rf.IPT8	b8	-0.131	0.107	-1.226	0.22	-0.34	0.078	-0.177	-0.177	-0.177							0.191	0.271	0.706	0.48	-0.34	0.722	0.257	0.257	0.257							-0.181	0.13	-1.391	0.164	-0.436	0.074	-0.27	-0.27	-0.27
	e.rf.IPT6	e.rf.IPT5	c5	0.345	0.162	2.126	0.034	0.027	0.662	0.356	0.356	0.356							0.11	1.712	0.064	0.949	-3.245	3.465	0.122	0.122	0.122							0.426	0.173	2.463	0.014	0.087	0.766	0.434	0.434	0.434
	e.rf.IPT8	e.rf.IPT6	c6	-0.098	0.186	-0.527	0.598	-0.463	0.267	-0.106	-0.106	-0.106							0.097	0.511	0.191	0.849	-0.904	1.099	0.092	0.092	0.092							-0.277	0.263	-1.052	0.293	-0.793	0.239	-0.313	-0.313	-0.313
	e.rf.IPT9	e.rf.IPT8	c8	0.04	0.223	0.178	0.859	-0.397	0.477	0.04	0.04	0.04							-0.009	1.189	-0.007	0.994	-2.338	2.321	-0.01	-0.01	-0.01							0.03	0.289	0.105	0.916	-0.537	0.597	0.031	0.031	0.031
	e.rf.IPT6	e.mval.IPT5	d5	-0.242	0.243	-0.995	0.32	-0.719	0.235	-0.143	-0.143	-0.143							0.457	0.81	0.564	0.573	-1.131	2.044	0.279	0.279	0.279							-0.457	0.275	-1.658	0.097	-0.996	0.083	-0.232	-0.232	-0.232
	e.rf.IPT8	e.mval.IPT6	d6	0.076	0.213	0.358	0.721	-0.342	0.494	0.055	0.055	0.055							0.595	0.537	1.109	0.268	-0.457	1.647	0.443	0.443	0.443							-0.052	0.263	-0.198	0.843	-0.568	0.464	-0.034	-0.034	-0.034
	e.rf.IPT9	e.mval.IPT8	d8	-0.04	0.174	-0.233	0.816	-0.381	0.3	-0.029	-0.029	-0.029							0.32	0.72	0.445	0.657	-1.091	1.732	0.25	0.25	0.25							-0.378	0.298	-1.269	0.204	-0.963	0.206	-0.244	-0.244	-0.244
cg24610274	mval.i	1																	0.519	0.048	10.845	0	0.425	0.612				45.6	24	0.005	0.897	0.07
	mval.i	age																	0.001	0.001	1.815	0.07	0	0.003
	mval.i	sex																	0.02	0.018	1.135	0.256	-0.015	0.055
	mval.i	statin																	-0.027	0.018	-1.499	0.134	-0.062	0.008
	mval.s	1																	0.032	0.02	1.626	0.104	-0.007	0.071
	mval.s	age																	-0.001	0	-1.924	0.054	-0.001	0
	mval.s	sex																	-0.001	0.006	-0.144	0.886	-0.012	0.011
	mval.s	statin																	0.008	0.007	1.171	0.242	-0.005	0.021
	rf.i	1																	3.042	0.948	3.207	0.001	1.183	4.901	3.802	3.802	3.802
	rf.i	age																	0.017	0.014	1.215	0.224	-0.01	0.044	0.021	0.194	0.021
	rf.i	sex																	0.001	0.222	0.004	0.997	-0.434	0.436	0.001	0	0.001
	rf.i	statin																	0.44	0.246	1.787	0.074	-0.043	0.922	0.55	0.206	0.55
	rf.s	1																	0.156	0.16	0.975	0.33	-0.158	0.471	1.024	1.024	1.024
	rf.s	age																	-0.002	0.002	-0.953	0.341	-0.007	0.002	-0.015	-0.142	-0.015
	rf.s	sex																	0.019	0.044	0.434	0.664	-0.066	0.104	0.124	0.06	0.124
	rf.s	statin																	-0.451	0.058	-7.843	0	-0.564	-0.339	-2.957	-1.107	-2.957
	e.mval.IPT6	e.mval.IPT5	a5																0.647	0.605	1.069	0.285	-0.54	1.833	0.787	0.787	0.787
	e.mval.IPT8	e.mval.IPT6	a6																0.393	0.453	0.868	0.385	-0.494	1.28	0.631	0.631	0.631
	e.mval.IPT9	e.mval.IPT8	a8																0.512	0.323	1.585	0.113	-0.121	1.146	0.666	0.666	0.666
	e.mval.IPT6	e.rf.IPT5	b5																0.097	0.066	1.456	0.145	-0.033	0.227	0.195	0.195	0.195
	e.mval.IPT8	e.rf.IPT6	b6																0.088	0.032	2.718	0.007	0.024	0.151	0.296	0.296	0.296
	e.mval.IPT9	e.rf.IPT8	b8																0.033	0.055	0.604	0.546	-0.075	0.142	0.141	0.141	0.141
	e.rf.IPT6	e.rf.IPT5	c5																-0.053	0.555	-0.095	0.925	-1.14	1.035	-0.05	-0.05	-0.05
	e.rf.IPT8	e.rf.IPT6	c6																0.249	0.415	0.6	0.548	-0.565	1.063	0.26	0.26	0.26
	e.rf.IPT9	e.rf.IPT8	c8																-0.052	0.626	-0.083	0.934	-1.279	1.176	-0.051	-0.051	-0.051
	e.rf.IPT6	e.mval.IPT5	d5																1.279	2.485	0.515	0.607	-3.592	6.149	0.74	0.74	0.74
	e.rf.IPT8	e.mval.IPT6	d6																0.914	1.046	0.874	0.382	-1.135	2.964	0.453	0.453	0.453
	e.rf.IPT9	e.mval.IPT8	d8																2.353	1.914	1.229	0.219	-1.398	6.104	0.714	0.714	0.714
* CVD: cardiovascular disease, MZ: Monozygotic twins; DZ: Dizygotic twins; Estimate: regression coefficient; DV: dependent variable; IV: independent variable;Z: Z-statistic; SE: standard error; ci.lower: lower bound of 95% confidence interval; ci.upper: upper bound of 95% confidence interval; std.lv: standard parameters when only latent variables were standardized; std.all: standard parameters wh…

[truncated: 45 more sheets: Suppl9C_ALTSR_nsCVD_HDL, Suppl9D_ALTSR_nsCVD_TG, Suppl9E_ALTSR_nsCVD_BMI, Suppl9F_ALTSR_nsCVD_SBP, Suppl9G_ALTSR_nsCVD_DBP, Suppl10A_ALTSR_allstroke_TC, Suppl10B_ALTSR_allstroke_LDL, Suppl10C_ALTSR_allstroke_HDL, Suppl10D_ALTSR_allstroke_TG, Suppl10E_ALTSR_allstroke_BMI, Suppl10F_ALTSR_allstroke_SBP, Suppl10G_ALTSR_allstroke_DBP, Suppl11A_ALTSR_isstroke_TC, Suppl11B_ALTSR_isstroke_LDL, Suppl11C_ALTSR_isstroke_HDL, Suppl11D_ALTSR_isstroke_TG, Suppl11E_ALTSR_isstroke_BMI, Suppl11F_ALTSR_isstroke_SBP, Suppl11G_ALTSR_isstroke_DBP, Suppl12_EWAS_traits …]
